# Supplementary material for: Applying Deep-Learning-Driven De Novo Design to Hit Identification: A Case Study on A2A Adenosine Receptor Antagonists
Source: J Med Chem. 2026 Jun 19;69(13):15403–22. doi: 10.1021/acs.jmedchem.6c00231 (PMC13370865; doi:10.1021/acs.jmedchem.6c00231)
Supplement: Supplementary file 1 [file jm6c00231_si_001.csv]

ID	CAN_SMILES	ISO_SMILES	A2A_STDTYPE	A2A_STDREL	A2A_STDVAL	A2A_STDUNITS	A2B_STDTYPE	A2B_STDREL	A2B_STDVAL	A2B_STDUNITS	A1_STDTYPE	A1_STDREL	A1_STDVAL	A1_STDUNITS	A3_STDTYPE	A3_STDREL	A3_STDVAL	A3_STDUNITS	ASSAY TYPE
1	O=C(NC1=NC2=C(OC)C=CC(N3CCOCC3)=C2S1)CC4CC(OC(C)=O)CC4	O=C(NC1=NC2=C([O])C=CC(N3CCOCC3)=C2S1)C[C@H]4C[C@@H](OC(C)=O)CC4	Ki	=	0.1	nM													B
2	O=C1C=CC(C2=NC(Br)=C(N)N=C2C3=CC=CC=C3)=CN1C(C)C		Ki	=	0.23	nM					Ki	=	0.61	nM					B
3	O=C(N)NN(C=NC1=C2SC(N1CC=C)=S)C2=N		Ki	=	0.092	nM					Ki	=	0.47	nM					B
4	O=C(N)NN(C=NC1=C2SC(N1CC=C)=S)C2=N		Ki	=	0.092	nM					Ki	=	0.47	nM					B
5	O=C(NN(C1=N)C=NC2=C1SC(N2CCC)=S)C3=CC=CO3		Ki	=	0.17	nM					Ki	=	0.59	nM					B
6	O=C(NC1=CC=CN2C1=NN=C2C3CCC3)C4=C(OCC)C=CC=C4		Ki	=	50.5	nM	Ki	>	3450	nM	Ki	=	4050	nM	Ki	>	10000	nM	F
7	OC(CC1)CCC1CC2=NC(C3=CC=CC=C3)=NC4=C2C=NN4	O[C@@H](CC1)CC[C@H]1CC2=NC(C3=CC=CC=C3)=NC4=C2C=NN4	Ki	=	431.8	nM	Ki	=	1461.5	nM	Ki	=	4.4	nM					B
8	OC(CC1)CCC1CC2=NC(C3=CC=CC=C3)=NC4=C2N=NN4	O[C@@H](CC1)CC[C@H]1CC2=NC(C3=CC=CC=C3)=NC4=C2N=NN4	Ki	=	1530.5	nM	Ki	=	4210	nM	Ki	=	52.4	nM					B
9	O=C(N)C(CCC1)N1C2=NC(C3=CC=CC=C3)=NC4=C2N=CN4	O=C(N)[C@H](CCC1)N1C2=NC(C3=CC=CC=C3)=NC4=C2N=CN4	Ki	=	19.1	nM	Ki	=	63.1	nM	Ki	=	0.9	nM					B
10	O=C(N)C(CCC1)N1C2=NC(C3=CC=CC=C3)=NC4=C2C=NN4	O=C([C@H]1N(C2=C3C(NN=C3)=NC(C4=CC=CC=C4)=N2)CCC1)N	Ki	=	242.7	nM	Ki	=	1480.5	nM	Ki	=	76.7	nM					B
11	O=C(N)C(CCC1)N1C2=NC(C3=CC=CC=C3)=NC4=C2C=NN4	O=C([C@@H]1N(C2=C3C(NN=C3)=NC(C4=CC=CC=C4)=N2)CCC1)N	Ki	=	66.8	nM	Ki	=	97.4	nM	Ki	=	0.6	nM					B
12	CC1=C(C)C2=C(CCNC(C)=O)N=C(C3=CC=CC=C3)N=C2N1		Ki	=	18.0-48.6	nM	Ki	=	80.3	nM	Ki	=	9.8-25.1	nM					B
13	CC1=C(C)C2=C(C(C)CNC(C)=O)N=C(C3=CC=CC=C3)N=C2N1		Ki	=	50.7	nM	Ki	=	84.6	nM	Ki	=	27.8	nM					B
14	CC1=C(C)C2=C(NCCNC(NC)=O)N=C(C3=CC=CC=C3)N=C2N1		Ki	=	75.6	nM	Ki	=	20.1	nM	Ki	=	20.2	nM					B
15	CC1=C(C)C2=C(NCC(NC)=O)N=C(C3=CC=CC=C3)N=C2N1		Ki	=	111.3	nM	Ki	=	120.6	nM	Ki	=	17.4	nM					B
16	CC1=C(C)C(C(N1)=NC(C2=CC=CC=C2)=N3)=C3NC4CCC(O)CC4	CC1=C(C)C(C(N1)=NC(C2=CC=CC=C2)=N3)=C3N[C@H]4CC[C@@H](O)CC4	Ki	=	933.7	nM	Ki	=	138.0	nM	Ki	=	13.9-30.9	nM					B
17	CC1=C(C)C(C(N1)=NC(C2=CC=CC=C2)=N3)=C3NC4CCC(O)C4	CC1=C(C)C(C(N1)=NC(C2=CC=CC=C2)=N3)=C3N[C@@H]4CC[C@@H](O)C4	Ki	=	190.6	nM	Ki	=	1143	nM	Ki	=	29.1	nM					B
18	CC1=C(C)C(C(N1)=NC(C2=CC=CC=C2)=N3)=C3NC4CCC(O)C4	CC1=C(C)C(C(N1)=NC(C2=CC=CC=C2)=N3)=C3N[C@@H]4CC[C@H](O)C4	Ki	=	230	nM	Ki	=	670	nM	Ki	=	180	nM					B
19	CC1=C(C)C(C(N1)=NC(C2=CC=CC=C2)=N3)=C3NN4CCC(NC(C)=O)CC4		Inh.Rate	=	76	%	Ki	=	275	nM	Ki	=	255	nM					B
20	CC1=C(C)C(C(N1)=NC(C2=CC=CC=C2)=N3)=C3NCCCNC(NC)=O		Ki	=	109	nM	Ki	=	109	nM	Ki	=	40	nM					B
21	CC1=C(C)C(C(N1)=NC(C2=CC=CC=C2)=N3)=C3NCCCCNC(C)=O		Ki	=	981	nM	Ki	=	736	nM	Ki	=	531	nM					B
22	CC1=C(C)C(C(N1)=NC(C2=CC=CC=C2)=N3)=C3NCCCCNC(NC)=O		Ki	=	2965	nM	Ki	=	375	nM	Ki	=	443	nM					B
23	CC1=C(C)C(C(N1)=NC(C2=CC=CC=C2)=N3)=C3NCCNC(NCC)=O		Ki	=	204	nM	Ki	=	30	nM	Ki	=	87	nM					B
24	O=C(C)NCCNC1=NC(C2=CC=CC=C2)=NC3=C1C=C(COC4=CC=CC=C4)N3		Ki	=	21	nM	Ki	=	10.3	nM	Ki	=	41.7	nM					B
25	O=C(C)NCCNC1=NC(C2=CC=CC=C2)=NC3=C1C=C(COC4=CC=C(F)C=C4)N3		Ki	=	58	nM	Ki	=	8.8	nM	Ki	=	33	nM					B
26	O=C(C)NCCNC1=NC(C2=CC=CC=C2)=NC3=C1C=C(COC4=CC=C(Cl)C=C4)N3		Ki	=	591	nM	Ki	=	22	nM	Ki	=	825	nM					B
27	O=C(C)NCCNC1=NC(C2=CC=CC=C2)=NC3=C1C=C(CNC4=CC=CC=C4)N3		Ki	=	31	nM	Ki	=	4.6	nM	Ki	=	49	nM					B
28	O=C1C2=C(N=C(N)N=C2C3=CC=CC=C3)C4=CC=CC=C41		Ki	=	6.1	nM					Ki	=	1.2	nM					B
29	O=C1C2=C(N=C(N)N=C2C3=CC=CC=C3)C4=CC=CC(C(O)C(O)C)=C41		Ki	=	3.55	nM					Ki	=	9.89	nM					B
30	O=C1C2=C(N=C(N)N=C2S(=O)(C)=O)C3=CC=CC=C31		Ki	=	2720.46	nM													B
31	O=C1C2=C(N=C(N)N=C2SC)C3=CC=CC=C31		Ki	=	88.01	nM					Ki	>	3000	nM					B
32	O=C1C2=C(C(C#N)=C(N)N=C2C3=CC=CO3)C4=CC=CC=C41		Ki	=	0.59	nM					Ki	=	0.18	nM					B
33	O=C1C2=C(C(C(O)=O)=C(N)N=C2C3=CC=CC=C3)C4=CC=CC=C41		Ki	=	13.09	nM					Ki	=	4.61	nM					B
34	O=C1C2=C(C(C(O)=O)=C(N)N=C2C3=CC=CC=C3)C4=CC=CC=C41		Ki	=	574.71	nM					Ki	=	15.59	nM					B
35	O=C1C2=C(C(C(OCCN3CCCC3)=O)=C(N)N=C2C4=CC=CC=C4)C5=CC=CC=C51		Ki	=	129.6	nM					Ki	>	300	nM					B
36	O=C1C2=C(N=C(N)N=C2C3=CC=CC=C3)C4=CC(CNCC5=CC=CC=N5)=CC=C41		Ki	=	10.2	nM					Ki	=	26.29	nM					B
37	O=C1C2=C(N=C(N)N=C2C3=CC=CC=C3)C4=CC(CN5CCC(CC5)=O)=CC=C41		Ki	=	9.4	nM					Ki	=	73	nM					B
38	O=C1C2=C(N=C(N)N=C2C3=CC=CC=C3)C4=CC(CN5CCC(O)C5)=CC=C41		Ki	=	7.9	nM					Ki	=	57.6	nM					B
39	O=C1C2=C(N=C(N)N=C2C3=CC=CC=C3)C4=CC(CN5CCC(O)CC5)=CC=C41		Ki	=	5.8	nM					Ki	=	91	nM					B
40	O=C1C2=C(N=C(N)N=C2C3=CC=CC=C3)C4=CC(CN5CCOCC5)=CC=C41		Ki	=	5.39	nM					Ki	=	1.8	nM					B
41	O=C1C2=C(N=C(N)N=C2C3=CC=CC=C3)C4=CC(CNCC5=CC=CO5)=CC=C41		Ki	=	10.8	nM					Ki	=	12.5	nM					B
42	COC1=CC=C(C2=C[S]=CC2)N3C1=NC(NC(C4=CC=C(C)S4)=O)=N3		Ki	=	71.1	nM					Ki	=	1719.3	nM					B
43	OC(C1([H])CCCCN1)C2=CC(C(F)(F)F)=NC3=C(C(F)(F)F)C=CC=C32	O[C@@H]([C@]1([H])CCCCN1)C2=CC(C(F)(F)F)=NC3=C(C(F)(F)F)C=CC=C32	Ki	=	41	nM													B
44	OC(C1([H])CCCCN1)C2=CC(C(F)(F)F)=NC3=C(C(F)(F)F)C=CC=C32	O[C@H]([C@]1([H])CCCCN1)C2=CC(C(F)(F)F)=NC3=C(C(F)(F)F)C=CC=C32	Ki	=	2530	nM													B
45	OC(C1([H])CCCCN1)C2=CC(C(F)(F)F)=NC3=C(C(F)(F)F)C=CC=C32	O[C@@H]([C@@]1([H])CCCCN1)C2=CC(C(F)(F)F)=NC3=C(C(F)(F)F)C=CC=C32	Ki	=	24	nM													B
46	OC(C1([H])CCCCN1C)C2=CC(C(F)(F)F)=NC3=C(C(F)(F)F)C=CC=C32	O[C@@H]([C@]1([H])CCCCN1C)C2=CC(C(F)(F)F)=NC3=C(C(F)(F)F)C=CC=C32	Ki	=	45	nM													B
47	[H]C1(CCCCN1C)C(OC)C2=CC(C(F)(F)F)=NC3=C(C(F)(F)F)C=CC=C32	[H][C@]1(CCCCN1C)[C@H](OC)C2=CC(C(F)(F)F)=NC3=C(C(F)(F)F)C=CC=C32	Ki	=	419	nM													B
48	OC(C1([H])CCCCN1CC2=CC=CC=C2)C3=CC(C(F)(F)F)=NC4=C(C(F)(F)F)C=CC=C43	O[C@@H]([C@]1([H])CCCCN1CC2=CC=CC=C2)C3=CC(C(F)(F)F)=NC4=C(C(F)(F)F)C=CC=C43	Ki	=	182	nM													B
49	CNCC(O)C1=CC(C(F)(F)F)=NC2=C(C(F)(F)F)C=CC=C21		Ki	=	1500	nM													B
50	OC(CNC1=CC=CC=C1)C2=CC(C(F)(F)F)=NC3=C(C(F)(F)F)C=CC=C32		Ki	=	2730	nM													B
51	OC(CNCC1=CC=CC=C1)C2=CC(C(F)(F)F)=NC3=C(C(F)(F)F)C=CC=C32		Ki	=	2450	nM													B
52	OC(CNCC(C)C)C1=CC(C(F)(F)F)=NC2=C(C(F)(F)F)C=CC=C21		Ki	=	1270	nM													B
53	OC(CNC1CCC1)C2=CC(C(F)(F)F)=NC3=C(C(F)(F)F)C=CC=C32		Ki	=	2804	nM													B
54	[H]C1(CCCCN1)C(OC)C2=CC(C(F)(F)F)=NC3=C(C(F)(F)F)C=CC=C32	[H][C@]1(CCCCN1)[C@H](OC)C2=CC(C(F)(F)F)=NC3=C(C(F)(F)F)C=CC=C32	Ki	=	226	nM													B
55	OC(C1([H])CCCCN1)C2=CC(C(F)(F)F)=NC3=CC=CC=C32	O[C@H]([C@@]1([H])CCCCN1)C2=CC(C(F)(F)F)=NC3=CC=CC=C32	Ki	=	404	nM													B
56	OC(C1(CCCN1)[H])C2=CC(C(F)(F)F)=NC3=C(C(F)(F)F)C=CC=C32	O[C@@H]([C@@]1(CCCN1)[H])C2=CC(C(F)(F)F)=NC3=C(C(F)(F)F)C=CC=C32	Ki	=	462	nM													B
57	OC(C1(CCCN1C(OC(C)(C)C)=O)[H])C2=CC(C(F)(F)F)=NC3=C(C(F)(F)F)C=CC=C32	O[C@@H]([C@@]1(CCCN1C(CC(C)(C)C)=O)[H])C2=CC(C(F)(F)F)=NC3=C(C(F)(F)F)C=CC=C32	Ki	=	2716	nM													B
58	O=C1C=CC(C2=NC=CN3C2=CC(C4=CC=CC=C4)=N3)=NN1CC5=CC=CN=C5		Ki	=	2.70	nM					Ki	=	0.10	nM					B
59	O=C1C=CC(C2=C3C=NC=CN3N=C2C4=CC=CC=C4)=NN1CC		Ki	=	1.91	nM					Ki	=	0.16	nM					B
60	O=C1C=CC(C2=C3C=NC=CN3N=C2C4=CC=CC=C4)=NN1C5CCCC5		Ki	=	0.84	nM					Ki	=	0.10	nM					B
61	O=C1C=CC(C2=C3C=NC=CN3N=C2C4=CC=CC=C4)=NN1CC		Ki	=	1.42	nM					Ki	=	0.07	nM					B
62	O=C1C=CC(C2=C3C=NC=CN3N=C2C4=CC=CC=C4)=NN1CC5=CC=CS5		Ki	=	2.35	nM					Ki	=	0.06	nM					B
63	O=C1C=CC(C2=C3C=NC=CN3N=C2C4=CC=CC=C4)=NN1C5CCOCC5		Ki	=	3.17	nM					Ki	=	0.10	nM					B
64	NC1=NC2=C(N=NN2CC3=CC([N+]([O-])=O)=CC=C3)C(C4=CC=CO4)=N1		Ki	=	4	nM													B
65	CN(C)C1=NC2=C(C=CN2)C(C3=CC=CO3)=N1		Ki	=	60	nM													B
66	NC1=NC2=C(C=CN2)C(C3=CC=CO3)=N1		Ki	=	272	nM													B
67	NC1=NC2=C(N=NN2CC3=CC(N)=CC=C3)C(C4=CC=CO4)=N1		Ki	=	3	nM													B
68	NC1=NC2=C(N=NN2CC3=CC(OC)=CC=C3)C(C4=CC=CO4)=N1		Ki	=	2	nM													B
69	NC1=NC2=C(N=NN2CC3=CC=CC=C3N)C(C4=CC=CO4)=N1		Ki	=	7	nM													B
70	NC1=NC2=C(N=NN2CC3=CC([N+]([O-])=O)=CC=C3F)C(C4=CC=CO4)=N1		Ki	=	3	nM													B
71	OCCNC1=NC2=C(SC=C2Br)C(C3=CC=CO3)=N1		Ki	=	11	nM													B
72	C=CCNC1=NC2=C(SC=C2)C(C3=CC=CO3)=N1		Ki	=	19	nM													B
73	CC(C)C1=NC2=C(SC=C2)C(C3=NC=CC=C3)=N1		Ki	=	4	nM													B
74	BrC1=CSC2=C1N=C(NCCOC)N=C2C3=CC=CO3		Ki	=	8	nM													B
75	NC1=NC2=C(SC=C2)C(C3=CC=CO3)=N1		Ki	=	14	nM													B
76	O=C(OC)NCCNC1=NC2=C(SC=C2)C(C3=CC=CO3)=N1		Ki	=	20	nM													B
77	NC1=NC2=C(SC=C2)C(C3=NC=CS3)=N1		Ki	=	35	nM													B
78	OCC1CCCN1C2=NC3=C(SC=C3)C(C4=NC=CS4)=N2	OC[C@@H]1CCCN1C2=NC3=C(SC=C3)C(C4=NC=CS4)=N2	Ki	=	2	nM													B
79	CC(C)(C)C1=NC2=C(SC=C2)C(C3=NC=CS3)=N1		Ki	=	3	nM													B
80	C1(SC=C2)=C2N=C(C3CC3)N=C1C4=NC=CS4		Ki	=	2	nM													B
81	OCC1CCCN1C2=NC3=C(SC=C3)C(C4=NC=CS4)=N2	OC[C@@H]1CCCN1C2=NC3=C(SC=C3)C(C4=NC=CS4)=N2	Ki	=	3	nM													B
82	ClCCC1=NC2=C(SC=C2)C(C3=NC=CS3)=N1		Ki	=	6	nM													B
83	O=C1C=CC(C2=CN=C(N)N=C2C3=CC=CO3)=CN1C		Ki	=	6	nM	Ki	=	29	nM	Ki	=	175	nM					B
84	O=C1N(C)C(N)=NC(C2=CC=CC(F)=C2)=C1C3=CC=NC=C3		Ki	=	345	nM	IC50	=	256	nM	Ki	=	1108	nM					B
85	O=C1C(C(C)C)=CC(C2=CN=C(N)N=C2C3=CC=CC=C3OC)=CN1		Ki	=	1.22	nM					Ki	=	2.16						B
86	O=C1C=CC(C2=C(C3=CC=CC=C3)N=C(N)N=C2C)=CN1		Ki	=	2.59	nM					Ki	=	35.97						B
87	O=C1C=CC(C2=NC(CO)=C(N)N=C2C3=CC=CC=C3)=CN1C(C)C		Ki	=	7.52	nM					Ki	=	22.27	nM					B
88	NC1=C(C#N)N=C(C2=CN(C)C(C=C2)=O)C(C3=CC=CC=C3)=N1		Ki	=	2.35	nM					Ki	=	22.47	nM					B
89	N#CC1=NC(C(C=C2)=NN(C)C2=O)=C(C3=CC=CC=C3)N=C1N		Ki	=	1.72	nM													B
90	NC1=NC2=C(C=CC=C2OC)C3=NC(CN4CC(C=CC=N5)=C5C4)=NN31		Ki	=	5.4	nM													B
91	NC1=NC2=C(C=CC=C2OC)C3=NC(CN4CCC5=C4N=CC=C5)=NN31		Ki	=	11.0	nM													B
92	NC(N1C2=NC(CC3=C(Cl)N=CC=C3)=N1)=NC4=C2C=CC5=C4OC(F)(F)O5		Ki	=	2.9	nM													B
93	NC(N1C2=NC(CCN3CC(C)OC(C)C3)=N1)=NC4=C2C=CC5=C4OC(F)(F)O5	NC(N1C2=NC(CCN3C[C@@H](C)O[C@@H](C)C3)=N1)=NC4=C2C=CC5=C4OC(F)(F)O5	Ki	=	45	nM													B
94	CC1=C(C2=NC=CO2)N=C(N)C(C(NC3C(N=CC=C4)=C4C(O)C3)=O)=N1		Ki	=	2.977	nM													B
95	CC1=C(C2=NC=CO2)N=C(N)C(C(NCC3=C(C(F)(F)F)C=CC=N3)=O)=N1		Ki	=	1.944	nM													B
96	NC1=NC2=C(C=CC=C2OC)C3=CC(C4=NC(C5=CC=CC=C5)=NO4)=NN31		Ki	=	101	nM													B
97	NC1=NC2=C(C=CC=C2)C3=CC(CC4=CC=CC5=C4N=CC=C5)=NN31		Ki	=	10	nM													B
98	NC1=NC(C2=CC=CC=C2)=C(C3=CC(C(F)(F)F)=NC(C)=C3)C4=NN=CN41		IC50	=	0.23	nM	IC50	=	58.5	nM									F
99	NC1=NC(C2=CC=CC=C2)=C(C3=CC(C)=NC(C)=C3)C4=NN=CN41		IC50	=	0.15	nM					IC50	=	102	nM	IC50	>	10000	nM	F
1000805-31-1	O=C1N(N=C2C=3C=CC=CC3N=C(N)N12)C=4C=CC=CC4		Ki	=	17.6	nM													B
1000805-37-7	O=C1N(N=C2C=3C=CC=CC3N=C(N)N12)CC=4C(Cl)=CC=CC4Cl		Ki	=	12	nM													B
1000805-41-3	O=C1N(N=C2C=3C=CC=CC3N=C(N)N12)CC=4C=CC=C(F)C4		Ki	=	12.2	nM													B
1000805-42-4	O=C1N(N=C2C=3C=CC=CC3N=C(N)N12)CC=4C=CC=C(Cl)C4		Ki	=	4.7	nM													B
1000805-63-9	O=C1N(N=C2C=3C=CC=CC3N=C(N)N12)CC=4C=CC=C(Cl)C4Cl		Ki	=	6.2	nM													B
1031549-21-9	O=C(NC=1C=CC=CC1C)C2=CC=CN3C(=NN=C23)C=4C=CC=CC4OC		Ki	=	210	nM	Ki	>	10000	nM	Ki	=	8750	nM	Ki	>	10000	nM	F
1031663-93-0	O=C(NCC=1OC=CC1)C2=CC=CN3C(=NN=C23)C=4C=CC(F)=CC4		Ki	=	330	nM	Ki	>	10000	nM	Ki	=	20000	nM	Ki	>	10000	nM	F
1032737-02-2	O=C1NC=2SC(C=CC3=CC=C(F)C=C3)=C(C2C(=O)N1CC)C	CC=1C2=C(SC1/C=C/C3=CC=C(F)C=C3)NC(=O)N(CC)C2=O	Ki	=	189	nM													B
1032737-03-3	O=C1NC=2SC(C=CC=3C=CC=C(F)C3)=C(C2C(=O)N1CC)C	CC=1C2=C(SC1/C=C/C3=CC(F)=CC=C3)NC(=O)N(CC)C2=O	Ki	=	242	nM													B
1032737-04-4	O=C1NC=2SC(C=CC3=CC=C(Cl)C=C3)=C(C2C(=O)N1CC)C	CC=1C2=C(SC1/C=C/C3=CC=C(Cl)C=C3)NC(=O)N(CC)C2=O	Ki	=	320	nM													B
1032737-06-6	O=C1NC=2SC(C=CC=3C=CC(=CC3)C=4C=CC=CC4)=C(C2C(=O)N1CC)C	CC=1C2=C(SC1/C=C/C3=CC=C(C=C3)C4=CC=CC=C4)NC(=O)N(CC)C2=O	Ki	=	776	nM													B
1032737-07-7	O=C1NC=2SC(C=CC3=CC=C(C=C3)C(F)(F)F)=C(C2C(=O)N1CC)C	CC=1C2=C(SC1/C=C/C3=CC=C(C(F)(F)F)C=C3)NC(=O)N(CC)C2=O	Ki	=	674	nM													B
1032737-08-8	O=C1NC=2SC(C=CC3=CC=C(OC)C(OC)=C3)=C(C2C(=O)N1CC)C	CC=1C2=C(SC1/C=C/C3=CC(OC)=C(OC)C=C3)NC(=O)N(CC)C2=O	Ki	=	75	nM													B
1032737-09-9	O=C1NC=2SC(C=CC3=CC=C(C=C3)C)=C(C2C(=O)N1CC)C	CC=1C2=C(SC1/C=C/C3=CC=C(C)C=C3)NC(=O)N(CC)C2=O	Ki	=	182	nM													B
1032737-10-2	O=C1NC=2SC(C=CC3=CC=C(OC)C=C3)=C(C2C(=O)N1CC)C	CC=1C2=C(SC1/C=C/C3=CC=C(OC)C=C3)NC(=O)N(CC)C2=O	Ki	=	119	nM													B
1032737-11-3	O=C1NC=2SC(C=CC=3C=CC=CC3F)=C(C2C(=O)N1CC)C	CC=1C2=C(SC1/C=C/C3=C(F)C=CC=C3)NC(=O)N(CC)C2=O	Ki	=	170	nM													B
1032737-12-4	O=C1NC=2SC(C=CC=3C=CC=CC3OC)=C(C2C(=O)N1CC)C	CC=1C2=C(SC1/C=C/C3=C(OC)C=CC=C3)NC(=O)N(CC)C2=O	Ki	=	38	nM													B
1032737-14-6	O=C1NC=2SC(C=CC=3C=C(OC)C=C(OC)C3)=C(C2C(=O)N1CC)C	CC=1C2=C(SC1/C=C/C3=CC(OC)=CC(OC)=C3)NC(=O)N(CC)C2=O	Ki	=	96	nM													B
1032737-16-8	O=C1NC=2SC(C=CC3=CC=C(OC)C(OC)=C3)=C(C2C(=O)N1CC(C)C)C	CC=1C2=C(SC1/C=C/C3=CC(OC)=C(OC)C=C3)NC(=O)N(CC(C)C)C2=O	Ki	=	277	nM													B
1032737-18-0	O=C1NC=2SC(C=CC=3C=NC=CC3)=C(C2C(=O)N1CC)C	CC=1C2=C(SC1/C=C/C=3C=CC=NC3)NC(=O)N(CC)C2=O	Ki	=	33	nM													B
1032737-19-1	O=C1C2=C(SC(C=CC3=CC=C(OC)C(OC)=C3)=C2C)N(C(=O)N1CC)C	CC=1C2=C(SC1/C=C/C3=CC(OC)=C(OC)C=C3)N(C)C(=O)N(CC)C2=O	Ki	=	220	nM													B
1032737-21-5	O=C1C2=C(SC(C=CC=3C=CC=CC3)=C2C)N(C(=O)N1CC#C)C	O=C1C2=C(SC(/C=C/C3=CC=CC=C3)=C2C)N(C)C(=O)N1CC#C	Ki	=	390	nM													B
1032737-27-1	O=C1C2=C(SC(C=CC3=CC=C(OC)C(OC)=C3)=C2C)N(C(=O)N1CC)COCC=4C=CC=CC4	C(OCC1=CC=CC=C1)N2C3=C(C(C)=C(/C=C/C4=CC(OC)=C(OC)C=C4)S3)C(=O)N(CC)C2=O	Ki	=	866	nM													B
1202402-40-1	N1=NN(C=2N=C(N=C(C12)C=3OC(=CC3)C)N)CC4=NC(=CC=C4)COC5COCC5	C(N1C=2C(=C(N=C(N)N2)C=3OC(C)=CC3)N=N1)C=4N=C(CO[C@H]5CCOC5)C=CC4	Ki	=	3.4	nM	Ki	=	3975	nM	Ki	=	192	nM	Ki	=	2498	nM	B
1202402-47-8	N1=NN(C=2N=C(N=C(C12)C=3OC(=CC3)C)N)CC4=NC(=CC=C4)COC5COCC5	C(N1C=2C(=C(N=C(N)N2)C=3OC(C)=CC3)N=N1)C=4N=C(CO[C@@H]5CCOC5)C=CC4	Ki	=	3.4	nM	Ki	=	5513	nM	Ki	=	143	nM	Ki	=	2516	nM	B
1202402-54-7	OC1(C2=NC(=CC=C2)CN3N=NC=4C(=NC(=NC43)N)C=5OC(=CC5)C)CCCC1		Ki	=	1.6	nM	Ki	=	976.2	nM	Ki	=	366.2	nM	Ki	=	754.1	nM	B
1202402-60-5	OC1(C2=NC(=CC=C2)CN3N=NC=4C(=NC(=NC43)N)C=5OC(=CC5)C)CCCCC1		Ki	=	3.1	nM	Ki	=	1134.3	nM	Ki	=	196.5	nM	Ki	=	1635.1	nM	B
1202402-64-9	OC1(C2=NC(=CC=C2)CN3N=NC=4C(=NC(=NC43)N)C=5OC(=CC5)C)CCOCC1		Ki	=	4.3	nM	Ki	=	4199.7	nM	Ki	=	852.6	nM	Ki	=	8521.5	nM	B
1202402-68-3	OC1(C2=NC(=CC=C2)CN3N=NC=4C(=NC(=NC43)N)C=5OC(=CC5)C)CCC1		Ki	=	1.1	nM	Ki	=	1373.4	nM	Ki	=	354.1	nM	Ki	=	1498.2	nM	B
1202402-75-2	N1=NN(C=2N=C(N=C(C12)C=3C=CC=CC3)N)CC4=NC(=CC=C4)COC5COCC5	C(N1C=2C(=C(N=C(N)N2)C3=CC=CC=C3)N=N1)C=4N=C(CO[C@H]5CCOC5)C=CC4	Ki	=	13.4	nM	Ki	=	1244.7	nM	Ki	=	731.2	nM	Ki	=	8522.8	nM	B
1202402-85-4	OC1(C2=NC(=CC=C2)CN3N=NC=4C(=NC(=NC43)N)C=5C=CC=CC5)CCCC1		Ki	=	9.8	nM	Ki	=	3405.9	nM	Ki	=	706.1	nM					B
1202402-91-2	OC1(C2=NC(=CC=C2)CN3N=NC=4C(=NC(=NC43)N)C=5C=CC=CC5)CCC1		Ki	=	5.2	nM	Ki	=	3265.6	nM	Ki	=	319.9	nM	Ki	=	4304.6	nM	B
1202402-97-8	N1=NN(C=2N=C(N=C(C12)C=3C=CC=CC3)N)CC4=NC(=CC=C4)COC		Ki	=	2.8	nM	Ki	=	1000.3	nM	Ki	=	270.2	nM	Ki	=	3173.7	nM	B
1202403-00-6	OC(C1=NC(=CC=C1)CN2N=NC=3C(=NC(=NC32)N)C=4C=CC=C(OC)C4)(C)C		Ki	=	6.0	nM	Ki	=	473.1	nM	Ki	=	498.4	nM	Ki	=	612.9	nM	B
1202403-05-1	OC1(C2=NC(=CC=C2)CN3N=NC=4C(=NC(=NC43)N)C=5C=CC=C(OC)C5)CCC1		Ki	=	9.9	nM	Ki	=	4688.7	nM	Ki	=	385.7	nM	Ki	=	1947.4	nM	B
1202403-08-4	N#CC1=CC=CC(=C1)C2=NC(=NC3=C2N=NN3CC=4N=C(C=CC4)C(O)(C)C)N		Ki	=	13.4	nM	Ki	=	1244.7	nM	Ki	=	731.2	nM	Ki	=	8522.8	nM	B
1202403-09-5	N#CC1=CC=CC(=C1)C2=NC(=NC3=C2N=NN3CC=4N=C(C=CC4)C5(O)CCCC5)N		Ki	=	23.9	nM	Ki	=	2047.7	nM	Ki	=	2389.1	nM					B
1202403-11-9	N#CC1=CC=CC(=C1)C2=NC(=NC3=C2N=NN3CC=4N=C(C=CC4)C5(O)CCC5)N		Ki	=	14.8	nM	Ki	=	6821.6	nM	Ki	=	1333.3	nM					B
1202403-15-3	OC1(C2=NC(=CC=C2)CN3N=NC=4C(=NC(=NC43)N)C5=NC(=CS5)C)CCCC1		Ki	=	11.3	nM	Ki	=	5741.2	nM	Ki	=	1729.3	nM	Ki	=	7523.2	nM	B
1202403-20-0	N1=NN(C=2N=C(N=C(C3=NC(=CS3)C)C12)N)CC4=NC(=CC=C4)COC		Ki	=	4.8	nM	Ki	=	2373.4	nM	Ki	=	798.6	nM	Ki	=	4599.9	nM	B
1202403-26-6	N1=NN(C=2N=C(N=C(C12)C=3OC(=CC3)C)N)CC4=NC(=CC=C4)COCCOCC		Ki	=	4.6	nM	Ki	=	2022.4	nM	Ki	=	333.7	nM	Ki	=	2495.9	nM	B
1202403-28-8	N1=NN(C=2N=C(N=C(C12)C=3OC(=CC3)C)N)CC4=NC(=CC=C4)COCC5OCCC5		Ki	=	7.2	nM	Ki	=	1975.7	nM	Ki	=	298.9	nM	Ki	=	2178.5	nM	B
1202403-30-2	N1=NN(C=2N=C(N=C(C12)C=3OC(=CC3)C)N)CC4=NC(=CC=C4)COCC5COCC5		Ki	=	4.1	nM	Ki	=	1893.9	nM	Ki	=	164.4	nM	Ki	=	2123.5	nM	B
1202403-34-6	N1=NN(C=2N=C(N=C(C12)C=3OC(=CC3)C)N)CC4=NC(=CC=C4)COC(OC)(C)C		Ki	=	4.5	nM	Ki	=	3452.9	nM	Ki	=	357.2	nM	Ki	=	2396.4	nM	B
1202403-38-0	N1=NN(C=2N=C(N=C(C12)C=3OC(=CC3)C)N)CC=4N=C(C=CC4)C(OC)(C)C		Ki	=	4.5	nM					Ki	=	421.6	nM	Ki	=	939.3	nM	B
1202403-39-1	FC(F)(F)COCC=1N=C(C=CC1)CN2N=NC=3C(=NC(=NC32)N)C=4OC(=CC4)C		Ki	=	4.4	nM	Ki	=	2383.9	nM	Ki	=	231.2	nM	Ki	=	2489.3	nM	B
1202403-40-4	N1=NN(C=2N=C(N=C(C3=NC=CS3)C12)N)CC4=NC(=CC=C4)COC5COCC5	C(N1C=2C(=C(N=C(N)N2)C3=NC=CS3)N=N1)C=4N=C(CO[C@H]5CCOC5)C=CC4	Ki	=	28.4	nM	Ki	=	2979.8	nM	Ki	=	2089.3	nM					B
1215299-85-6	O=C(N)NN1C=NC2=C(SC(=S)N2CC)C1=N		Ki	=	0.09	nM					Ki	=	0.00016	nM					B
1215299-86-7	O=C(N)NN1C=NC2=C(SC(=S)N2CCC)C1=N		Ki	=	0.0038	nM					Ki	=	2.8	nM					B
1215299-87-8	O=C(N)NN1C=NC2=C(SC(=S)N2CCCC)C1=N		Ki	=	0.089	nM					Ki	=	1.04	nM					B
1215299-91-4	O=C(N)NN1C=NC2=C(SC(=S)N2C=3C=CC=CC3)C1=N		Ki	=	0.063	nM					Ki	=	1.5	nM					B
1215299-92-5	O=C(N)NN1C=NC2=C(SC(=S)N2C3=CC=C(I)C=C3)C1=N		Ki	=	0.017	nM					Ki	=	2.5	nM					B
1215299-94-7	O=C(N)NN1C=NC2=C(SC(=S)N2CC=3C=CC=CC3)C1=N		Ki	=	0.023	nM					Ki	=	0.14	nM					B
1215299-96-9	O=C(NN1C=NC2=C(SC(=S)N2CC)C1=N)C=3OC=CC3		Ki	=	1.2	nM					Ki	=	0.016	nM					B
1215299-97-0	O=C(NN1C=NC2=C(SC(=S)N2CCC)C1=N)C=3OC=CC3		Ki	=	0.024	nM					Ki	=	0.087	nM					B
1215299-98-1	O=C(NN1C=NC2=C(SC(=S)N2CCCC)C1=N)C=3OC=CC3		Ki	=	0.029	nM					Ki	=	0.0053	nM					B
1215300-00-7	O=C(NN1C=NC2=C(SC(=S)N2C=3C=CC=CC3)C1=N)C=4OC=CC4		Ki	=	0.33	nM					Ki	=	0.0085	nM					B
1221404-88-1	ClC1=NC=C(C=C1)CC=2SC3=NC(=NC(N)=C3C2)C=4C=CC=CC4		Ki	=	47.2	nM					Ki	=	437.8	nM					B
1221404-95-0	N#CC1=CC=CC(=C1)C=2N=C3SC(=CC3=C(N2)N)CC4=CC=CN=C4OC		Ki	=	9.25	nM					Ki	=	168.3	nM					B
1221404-96-1	N#CC1=CC=CC(=C1)C=2N=C3SC(=CC3=C(N2)N)C(O)C4=NC(OC)=CC=C4		Ki	=	29.3	nM					Ki	=	153	nM					B
1221404-97-2	N#CC1=CC=CC(=C1)C=2N=C3SC(=CC3=C(N2)N)C(O)C4=CN=C(C=C4)N5CCCCC5		Ki	=	200.9	nM					Ki	=	1280.9	nM					B
1221404-98-3	N#CC1=CC=CC(=C1)C=2N=C3SC(=CC3=C(N2)N)C(O)C4=CC=CN=C4N5CCOCC5		Ki	=	171.4	nM					Ki	=	444.9	nM					B
1221404-99-4	N#CC1=CC=CC(=C1)C=2N=C3SC(=CC3=C(N2)N)C(O)C4=CC=CN=C4N5CCCC5		Ki	=	1036.6	nM					Ki	=	1291.8	nM					B
1221405-00-0	N#CC1=CC=CC(=C1)C=2N=C3SC(=CC3=C(N2)N)C(O)C4=NC=CC=C4		Ki	=	5	nM					Ki	=	151.5	nM					B
1221405-01-1	N=1C=CC=CC1CC=2SC3=NC(=NC(N)=C3C2)C=4C=CC=CC4		Ki	=	5.7	nM					Ki	=	48.7	nM					B
1221405-02-2	N#CC1=CC=CC(=C1)C=2N=C3SC(=CC3=C(N2)N)C(O)C4=CC=CN=C4N5CCCCC5		Ki	=	32	nM					Ki	=	277.1	nM					B
1221405-05-5	N#CC1=CC=CC(=C1)C=2N=C3SC(=CC3=C(N2)N)CC4=CC=CN=C4N5CCCCC5		Ki	=	45.3	nM					Ki	=	292	nM					B
1221405-06-6	N#CC1=CC=CC(=C1)C=2N=C3SC(=CC3=C(N2)N)C(O)C=4C=CN=CC4Cl		Ki	=	12.3	nM					Ki	=	412.4	nM					B
1221405-07-7	N#CC1=CC=CC(=C1)C=2N=C3SC(=CC3=C(N2)N)CC=4C=CN=CC4Cl		Ki	=	25.2	nM					Ki	>	610	nM					B
1221405-12-4	N#CC1=CC=CC(=C1)C=2N=C3SC(=CC3=C(N2)N)CC4=CC=CN=C4N5CCOCC5		Ki	=	39.8	nM					Ki	=	592.2	nM					B
1221405-13-5	N#CC1=CC=CC(=C1)C=2N=C3SC(=CC3=C(N2)N)C(O)C=4C=CN=CC4		Ki	=	87.4	nM					Ki	=	786.9	nM					B
1221405-14-6	N#CC1=CC=CC(=C1)C=2N=C3SC(=CC3=C(N2)N)C(O)C4=CC=CN=C4F		Ki	=	5.1	nM					Ki	=	144.7	nM					B
1221405-15-7	N#CC1=CC=CC(=C1)C=2N=C3SC(=CC3=C(N2)N)C(O)C4=CC=CN=C4Cl		Ki	=	16.3	nM					Ki	=	347.3	nM					B
1221405-16-8	N#CC1=CC=CC(=C1)C=2N=C3SC(=CC3=C(N2)N)C(O)C=4C=NC=CC4		Ki	=	16.1	nM					Ki	=	285.2	nM					B
1221405-17-9	N#CC1=CC=CC(=C1)C=2N=C3SC(=CC3=C(N2)N)CC=4C=NC=CC4		Ki	=	17.6	nM					Ki	=	408.3	nM					B
1221405-18-0	N#CC1=CC=CC(=C1)C=2N=C3SC(=CC3=C(N2)N)C(O)C4=NC=CC=C4OC		Ki	=	4.4	nM					Ki	=	84.2	nM					B
1221405-19-1	N#CC1=CC=CC(=C1)C=2N=C3SC(=CC3=C(N2)N)CC4=NC=CC=C4OC		Ki	=	1.2	nM					Ki	=	26.1	nM					B
1221405-20-4	N#CC1=CC=CC(=C1)C=2N=C3SC(=CC3=C(N2)N)CC4=CC=CN=C4Cl		Ki	=	11.4	nM					Ki	=	713.2	nM					B
1221405-21-5	N#CC1=CC=CC(=C1)C=2N=C3SC(=CC3=C(N2)N)C(O)C4=CN=C(OC)C=C4		Ki	=	156	nM					Ki	=	725.9	nM					B
1221405-22-6	N#CC1=CC=CC(=C1)C=2N=C3SC(=CC3=C(N2)N)CC4=CN=C(OC)C=C4		Ki	=	64.3	nM					Ki	=	506.5	nM					B
1221405-23-7	N#CC1=CC=CC(=C1)C=2N=C3SC(=CC3=C(N2)N)CC4=NC=CC=C4F		Ki	=	1.4	nM					Ki	=	30	nM					B
1221405-24-8	N#CC1=CC=CC(=C1)C=2N=C3SC(=CC3=C(N2)N)C(=O)C4=CC=CN=C4OC		Ki	=	53.0	nM					Ki	=	289.0	nM					B
1221405-25-9	FC1=CC=CC(=C1)C=2N=C3SC(=CC3=C(N2)N)CC4=CN=C(Cl)C=C4		Ki	=	442.2	nM					Ki	=	443.22	nM					B
1228035-32-2	O=C1C=2C=CC(=CC2C=3N=C(N=C(C=4C=CC=CC4)C13)N)CNCC=5OC=CC5		Ki	=	10.8	nM					Ki	=	12.5	nM					B
1228035-33-3	O=C1C=2C=CC(=CC2C=3N=C(N=C(C=4C=CC=CC4)C13)N)CNCC5=NC=CC=C5		Ki	=	10.2	nM					Ki	=	26.29	nM					B
1228035-39-9	O=C1C=2C=CC(=CC2C=3N=C(N=C(C=4C=CC=CC4)C13)N)CN5CCC(=O)CC5		Ki	=	9.4	nM					Ki	=	73	nM					B
1228035-40-2	O=C1C=2C=CC(=CC2C=3N=C(N=C(C=4C=CC=CC4)C13)N)CN5CCOCC5		Ki	=	5.39	nM					Ki	=	1.8	nM					B
1228035-41-3	O=C1C=2C=CC(=CC2C=3N=C(N=C(C=4C=CC=CC4)C13)N)CN5CCCC5		Ki	=	6.69	nM					Ki	=	24.4	nM					B
1256347-44-0	Cl.O=C1C=2C=CC(=CC2C=3N=C(N=C(C=4C=CC=CC4)C13)N)CN5CCCC5		Ki	=	6.69	nM					Ki	=	24.4	nM					B
1337962-55-6	BrC=1C(=NC(=NC1N2CCCCC2)N3N=CC=C3)N		Ki	=	14	nM													B
1337962-60-3	BrC=1C(=NC(=NC1NC2CC2)N3N=CC=C3)N		Ki	=	18	nM													B
1337962-62-5	BrC=1C(=NC(=NC1N2CCC2)N3N=CC=C3)N		Ki	=	33	nM													B
1337962-64-7	BrC=1C(=NC(=NC1NC2CCC2)N3N=CC=C3)N		Ki	=	21	nM													B
1337962-70-5	BrC=1C(=NC(=NC1N(C)C)N2N=CC=C2)N		Ki	=	35	nM													B
1337962-84-1	BrC=1C(=NC(=NC1N2CCCC2COC)N3N=CC=C3)N	C(OC)[C@@H]1N(CCC1)C2=NC(=NC(N)=C2Br)N3C=CC=N3	Ki	=	14	nM													B
1337962-88-5	BrC=1C(=NC(=NC1NC)N2N=CC=C2)N		Ki	=	16	nM													B
1337962-93-2	BrC=1C(=NC(=NC1NCC2CC2)N3N=CC=C3)N		Ki	=	10	nM													B
1337962-99-8	BrC=1C(=NC(=NC1N)N2N=CC=C2)SCC		Ki	=	8	nM													B
1337963-01-5	BrC=1C(=NC(=NC1N)N2N=CC=C2)SC(C)C		Ki	=	7	nM													B
1337963-07-1	FC(F)(F)COC1=NC(=NC(N)=C1Br)N2N=CC=C2		Ki	=	14	nM													B
1337963-09-3	ClC=1C(=NC(=NC1N2N=CC=C2)N3N=CC=C3)N		Ki	=	17	nM													B
1337963-11-7	N#CC=1C(=NC(=NC1N2N=CC=C2)N3N=CC=C3)N		Ki	=	7	nM													B
1337963-61-7	BrC=1C(=NC(=NC1C2=NC=CS2)C3=NC=CS3)N		Ki	=	1	nM													B
1352659-96-1	O=C1C=2C=CC(=CC2C=3N=C(N=C(C=4C=CC=CC4)C13)N)CN5CCC(O)C5		Ki	=	7.9	nM					Ki	=	57.6	nM					B
1352659-97-2	O=C1C=2C=CC(=CC2C=3N=C(N=C(C=4C=CC=CC4)C13)N)CN5CCC(O)CC5		Ki	=	5.8	nM					Ki	=	91	nM					B
1367365-33-0	O=C1N(C=2C3=NC(=NN3C(=NC2N1CCN4CCN(C5=CC=C(C=C5)C)CC4)N)C=6OC=CC6)C		Ki	=	0.1-10	nM													F
1367365-35-2	O=C1N(C=2C3=NC(=NN3C(=NC2N1CCN4CCN(C5=CC=C(OC)C=C5F)CC4)N)C=6OC=CC6)C		Ki	=	0.1-10	nM													F
1367365-39-6	O=C1N(C=2C3=NC(=NN3C(=NC2N1CCN4CCN(C5=CC=C(C=C5)C(O)(C)C)CC4)N)C=6OC=CC6)C		Ki	=	0.1-10	nM													F
1367365-55-6	O=C1N(C=2C3=NC(=NN3C(=NC2N1CCN4CCN(C=5C=CC=C(OCCOC)C5)CC4)N)C=6OC=CC6)C		Ki	=	0.1-10	nM													F
1367365-56-7	O=C1N(C=2C3=NC(=NN3C(=NC2N1CCN4CCN(C5=CC=C(OCCOC)C=C5F)CC4)N)C=6OC=CC6)C		Ki	=	0.1-10	nM													F
1367365-57-8	N#CC1=CC=C(C=C1)N2CCN(CCN3C(=O)N(C=4C5=NC(=NN5C(=NC43)N)C=6OC=CC6)C)CC2		Ki	=	0.1-10	nM													F
1367365-61-4	O=C1N(C=2C3=NC(=NN3C(=NC2N1CCN4CCN(CC4)CC5CC5)N)C=6OC=CC6)C		Ki	=	0.1-10	nM													F
1367365-63-6	O=C1N(C=2C3=NC(=NN3C(=NC2N1CCN4CCN(CC4)S(=O)(=O)N(C)C)N)C=5OC=CC5)C		Ki	=	0.1-10	nM													F
1367365-66-9	O=C1N(C=2C3=NC(=NN3C(=NC2N1CCN4CCN(C5=CC=C(OCC6OCCC6)C=C5)CC4)N)C=7OC=CC7)C		Ki	=	0.1-10	nM													F
1367365-67-0	O=C1N(C=2C3=NC(=NN3C(=NC2N1CCN4CC5=CC(=CN=C5CC4)C)N)C=6OC=CC6)C		Ki	=	0.1-10	nM													F
1367365-84-1	O=C1N(C=2C3=NC(=NN3C(=NC2N1CCN4CCN(C5=CC=C(OC(F)F)C=C5)CC4)N)C=6OC=CC6)C		Ki	=	0.1-10	nM													F
1367365-88-5	O=C1N(C=2C3=NC(=NN3C(=NC2N1CCN4CCN(C(=O)C5CC5)CC4)N)C=6OC=CC6)C		Ki	=	0.1-10	nM													F
1367365-89-6	O=C1N(C=2C3=NC(=NN3C(=NC2N1CCN4CCN(C(=O)CC5CC5)CC4)N)C=6OC=CC6)C		Ki	=	0.1-10	nM													F
1367365-92-1	O=C1N(C=2N=C(N)N3N=C(N=C3C2N1CC4CC4)C=5OC=CC5)CCN6CCN(C7=CC=C(OCC)C=C7)CC6		Ki	=	0.1-10	nM													F
1367365-98-7	O=C1N(C=2N=C(N)N3N=C(N=C3C2N1CC)C=4OC=CC4)CCN5N=CC(=C5)C=6C=CC(F)=CC6F		Ki	=	0.1-10	nM													F
1367366-13-9	O=C1N(C=2N=C(N)N3N=C(N=C3C2N1CC)C=4OC=CC4)CCN5CCN(C6=CC=C(OCCOC)C=C6)CC5		Ki	=	0.1-10	nM													F
1367366-14-0	O=C1N(C=2N=C(N)N3N=C(N=C3C2N1CC)C=4OC=CC4)CCN5CCN(C6=CC=C(F)C=C6F)CC5		Ki	=	0.1-10	nM													F
1367366-19-5	O=C1N(C=2N=C(N)N3N=C(N=C3C2N1CC(F)(F)F)C=4OC=CC4)CCN5CCN(C6=CC=C(F)C=C6F)CC5		Ki	=	0.1-10	nM													F
1367366-24-2	O=C1N(C=2C3=NC(=NN3C(=NC2N1CCN4CCN(C5=CC=C(OCCOC)C=C5)CC4)N)C6=NC=CS6)C		Ki	=	0.1-10	nM													F
1367366-25-3	O=C1N(C=2C3=NC(=NN3C(=NC2N1CCN4CCN(C5=CC=C(OCCOC)C(F)=C5)CC4)N)C6=NC=CS6)C		Ki	=	0.1-10	nM													F
1367366-53-7	O=C1N(C=2C3=NC(=NN3C(=NC2N1CCCC4=CC=C(OC)C=C4)N)C=5OC=CC5)C		Ki	=	0.1-10	nM													F
1429771-24-3	O=C1C2=C(N=C(C=CC3=CC(OC)=CC=C3OC)N2C)N(C(=O)N1CC)CC	CN1C2=C(N(CC)C(=O)N(CC)C2=O)N=C1/C=C/C3=C(OC)C=CC(OC)=C3	Ki	=	0.4	nM													F
1429771-25-4	O=C1C2=C(N=C(C=CC3=CC=C(OCC(C)C)C(OC)=C3)N2C)N(C(=O)N1CC)CC	CN1C2=C(N(CC)C(=O)N(CC)C2=O)N=C1/C=C/C3=CC(OC)=C(OCC(C)C)C=C3	Ki	=	1.4	nM													F
1429771-26-5	O=C1C2=C(N=C(C=CC=3SC=CC3C)N2C)N(C(=O)N1CC)CC	C(C)N1C2=C(C(=O)N(CC)C1=O)N(C)C(/C=C/C3=C(C)C=CS3)=N2	Ki	=	1.7	nM													F
1429771-27-6	O=C1C2=C(N=C(C=CC3=CN(N=C3C)C)N2C)N(C(=O)N1CC)CC	CN1C2=C(N(CC)C(=O)N(CC)C2=O)N=C1/C=C/C3=CN(C)N=C3C	Ki	=	3.2	nM													F
1429771-28-7	O=C(OC)C1OC2=CC=C(C=CC3=NC4=C(C(=O)N(C(=O)N4CC)CC)N3C)C=C2OC1	C(C)N1C2=C(N(C)C(/C=C/C=3C=C4C(=CC3)OC(C(OC)=O)CO4)=N2)C(=O)N(CC)C1=O	Ki	=	0.9	nM													F
1429771-29-8	O=C1C2=C(N=C(C=CC3=CC=C4OC(C(=O)NC)COC4=C3)N2C)N(C(=O)N1CC)CC	C(C)N1C2=C(N(C)C(/C=C/C=3C=C4C(=CC3)OC(C(NC)=O)CO4)=N2)C(=O)N(CC)C1=O	Ki	=	2.8	nM													F
1429771-35-6	O=C1C2=C(N=C(C=CC=3C=CC=C(OC4=CC=C(C=C4)N(CC)CC)C3)N2C)N(C(=O)N1CC)CC	C(C)N1C2=C(N(C)C(/C=C/C3=CC(OC4=CC=C(N(CC)CC)C=C4)=CC=C3)=N2)C(=O)N(CC)C1=O	Ki	=	2.3	nM													F
1429771-40-3	O=C1C2=C(N=C(C=CC=3C=CC=C(OC4=CC=C(OC)C=C4)C3)N2C)N(C(=O)N1CC)CC	C(C)N1C2=C(N(C)C(/C=C/C3=CC(OC4=CC=C(OC)C=C4)=CC=C3)=N2)C(=O)N(CC)C1=O	Ki	=	1.1	nM													F
1429771-45-8	O=C1C2=C(N=C(C=CC3=CC(OC4=CC=C(C=C4)N(C)C)=CC=C3OC)N2C)N(C(=O)N1CC)CC	CN1C2=C(N(CC)C(=O)N(CC)C2=O)N=C1/C=C/C3=C(OC)C=CC(OC4=CC=C(N(C)C)C=C4)=C3	Ki	=	0.7	nM													F
1616707-12-0	N=1N=C2N(C1SC)CCN(C2)CCC=3N=C4C=5C=CC=C(OC)C5N=C(N)N4N3		Ki	=	4.0	nM													B
1616707-17-5	O=C(NC(C)(C)C)C1=NN=C2N1CCN(C2)CCC=3N=C4C=5C=CC=C(OC)C5N=C(N)N4N3		Ki	=	2.9	nM													B
1616707-18-6	BrC1=NN=C2N1CCN(C2)CCC=3N=C4C=5C=CC=C(OC)C5N=C(N)N4N3		Ki	=	3.4	nM													B
1616707-19-7	O=C(OCC)C1=NN=C2N1CCN(C2)CCC=3N=C4C=5C=CC=C(OC)C5N=C(N)N4N3		Ki	=	4.6	nM													B
1616707-21-1	BrC=1C=CN=C2C1CCN(C2)CCC=3N=C4C=5C=CC=C(OC)C5N=C(N)N4N3		Ki	=	5.9	nM													B
1616707-22-2	N1=CC2=C(N1C3CC3)CCN(C2)CCC=4N=C5C=6C=CC=C(OC)C6N=C(N)N5N4		Ki	=	1.4	nM													B
1616707-23-3	N=1C=C2N(C1C(C)C)CCN(C2)CCC=3N=C4C=5C=CC=C(OC)C5N=C(N)N4N3		Ki	=	2.2	nM													B
1616707-24-4	FC(F)(F)C=1ON=C2C1CN(CCC=3N=C4C=5C=CC=C(OC)C5N=C(N)N4N3)CC2		Ki	=	2.1	nM													B
1616707-25-5	O=C(C=1N=C2N(C1)CCN(C2)CCC=3N=C4C=5C=CC=C(OC)C5N=C(N)N4N3)C6CC6		Ki	=	1.2	nM													B
1616707-26-6	FC(F)(F)C=1N=C2N(N1)CCN(C2)CCC=3N=C4C=5C=CC=C(OC)C5N=C(N)N4N3		Ki	=	2.7	nM													B
1616707-27-7	N=1C(=NN2C(=NC=3C(OC)=CC=CC3C12)N)CCN4CC5=NC(=NN5CC4)C6CC6		Ki	=	2.0	nM													B
1616707-28-8	N=1C=C2N(C1CC)CCN(C2)CCC=3N=C4C=5C=CC=C(OC)C5N=C(N)N4N3		Ki	=	2.2	nM													B
1616707-29-9	N=1C=2C(OC)=CC=CC2C3=NC(=NN3C1N)CCN4CC=5N=C(SC5C4)C		Ki	=	1.5	nM													B
1616707-30-2	N#CC1=C(SC2=C1CCN(C2)CCC=3N=C4C=5C=CC=C(OC)C5N=C(N)N4N3)C6CC6		Ki	=	2.2	nM													B
1616707-31-3	FC(F)(F)C1=NC2=C(N1)CCN(C2)CCC=3N=C4C=5C=CC=C(OC)C5N=C(N)N4N3		Ki	=	2.3	nM													B
1616707-32-4	FC(F)(F)C1=NN=C2N1CCN(C2)CCC=3N=C4C=5C=CC=C(OC)C5N=C(N)N4N3		Ki	=	9.6	nM													B
1616707-33-5	FC(F)(F)C1=NC=C2C(=N1)CN(C2)CCC=3N=C4C=5C=CC=C(OC)C5N=C(N)N4N3		Ki	=	13.3	nM													B
1616707-34-6	N=1C=NC2=C(C1)CN(C2)CCC=3N=C4C=5C=CC=C(OC)C5N=C(N)N4N3		Ki	=	7.6	nM													B
1616707-35-7	N=1C=CC=C2C1N(CCC=3N=C4C=5C=CC=C(OC)C5N=C(N)N4N3)CCCC2		Ki	=	12.8	nM													B
1616707-36-8	N=1C=CC=C2C1N(CCC=3N=C4C=5C=CC=C(OC)C5N=C(N)N4N3)CC2		Ki	=	31.2	nM													B
1616707-37-9	N=1N=C(N2C1CN(CCC=3N=C4C=5C=CC=C(OC)C5N=C(N)N4N3)CC2)CC		Ki	=	6.7	nM													B
1616707-38-0	N=1C=C2C(=NC1C)CN(C2)CCC=3N=C4C=5C=CC=C(OC)C5N=C(N)N4N3		Ki	=	6.6	nM													B
1616707-39-1	N1=C(N)N2N=C(N=C2C=3C=CC=C(OC)C13)CCN4CC=5C=CC=CC5C4		Ki	=	11.1	nM													B
1616707-40-4	N=1C=2C(OC)=CC=CC2C3=NC(=NN3C1N)CCN4CC=5N=C(SC5CC4)C		Ki	=	0.9	nM													B
1616707-41-5	FC(F)(F)C1=NC2=C(S1)CCN(C2)CCC=3N=C4C=5C=CC=C(OC)C5N=C(N)N4N3		Ki	=	0.5	nM													B
1616707-42-6	N=1C(=NN2C(=NC=3C(OC)=CC=CC3C12)N)CCN4CC=5N=C(OC5CC4)C		Ki	=	1.6	nM													B
1616707-43-7	N=1C(=NN2C(=NC=3C(OC)=CC=CC3C12)N)CCN4CC=5OC(=NC5CC4)C		Ki	=	2.2	nM													B
1616707-44-8	N=1C=2C(OC)=CC=CC2C3=NC(=NN3C1N)CCN4CC=5SC(=NC5CC4)C		Ki	=	1.7	nM													B
1616707-45-9	N=1C=2C(OC)=CC=CC2C3=NC(=NN3C1N)CCN4CC=5SC(=NC5CC4)C6CC6		Ki	=	1.1	nM													B
1616707-46-0	N=1C=2C(OC)=CC=CC2C3=NC(=NN3C1N)CCN4CC=5OC(=NC5CC4)C6CC6		Ki	=	1.3	nM													B
1616707-47-1	FC(F)(F)C1=NN(C2=C1CN(CCC=3N=C4C=5C=CC=C(OC)C5N=C(N)N4N3)CC2)C		Ki	=	1.4	nM													B
1616707-48-2	N1=CC=C2N1CCN2CCC=3N=C4C=5C=CC=C(OC)C5N=C(N)N4N3		Ki	=	4.2	nM													B
1616707-49-3	N1=C(N)N2N=C(N=C2C=3C=CC=C(OC)C13)CCN4CC=5N=C(NC5C4)C=6C=CC=CC6		Ki	=	1.7	nM													B
1616707-50-6	N=1OC2=C(C1)CN(CCC=3N=C4C=5C=CC=C(OC)C5N=C(N)N4N3)CC2		Ki	=	2.3	nM													B
1616707-51-7	N1=CC2=C(N1)CCN(C2)CCC=3N=C4C=5C=CC=C(OC)C5N=C(N)N4N3		Ki	=	6.7	nM													B
1616707-52-8	N=1NC2=C(C1C)CN(CCC=3N=C4C=5C=CC=C(OC)C5N=C(N)N4N3)CC2		Ki	=	6.4	nM													B
1616707-53-9	FC(F)(F)C1=NNC2=C1CN(CCC=3N=C4C=5C=CC=C(OC)C5N=C(N)N4N3)CC2		Ki	=	2.0	nM													B
1616707-54-0	N1=C(N)N2N=C(N=C2C=3C=CC=C(OC)C13)CCN4CC=5C=CSC5CC4		Ki	=	1.8	nM													B
1616707-55-1	N=1NC2=C(C1C3CC3)CCN(C2)CCC=4N=C5C=6C=CC=C(OC)C6N=C(N)N5N4		Ki	=	1.1	nM													B
1616707-56-2	N1=C(N)N2N=C(N=C2C=3C=CC=C(OC)C13)CCN4CC5=CC(=NN5CC4)C		Ki	=	2.6	nM													B
1616707-57-3	FC(F)(F)C1=NNC2=C1CCN(C2)CCC=3N=C4C=5C=CC=C(OC)C5N=C(N)N4N3		Ki	=	1.4	nM													B
1616707-58-4	FC(F)(F)C1=NN(C2=C1N(CCC=3N=C4C=5C=CC=C(OC)C5N=C(N)N4N3)CCC2)C		Ki	=	8.4	nM													B
1616707-59-5	FC1=CC=C2C(=C1)CCN(C2)CCC=3N=C4C=5C=CC=C(OC)C5N=C(N)N4N3		Ki	=	4.2	nM													B
1616707-60-8	N=1C=CC=C2C1CN(CCC=3N=C4C=5C=CC=C(OC)C5N=C(N)N4N3)CC2		Ki	=	4.3	nM													B
1616707-61-9	FC(F)(F)C1=CC=C2C(=C1)CN(C2)CCC=3N=C4C=5C=CC=C(OC)C5N=C(N)N4N3		Ki	=	18.0	nM													B
1616707-62-0	FC1=CC=C2C(=C1)CN(C2)CCC=3N=C4C=5C=CC=C(OC)C5N=C(N)N4N3		Ki	=	4.6	nM													B
1616707-64-2	N=1NC2=C(C1C=3C=CC=CC3)CN(C2)CCC=4N=C5C=6C=CC=C(OC)C6N=C(N)N5N4		Ki	=	5.4	nM													B
1616707-65-3	N1=CC2=C(N1)CN(C2)CCC=3N=C4C=5C=CC=C(OC)C5N=C(N)N4N3		Ki	=	1.5	nM													B
1616707-66-4	N=1NC2=C(C1C3CC3)N(CCC=4N=C5C=6C=CC=C(OC)C6N=C(N)N5N4)CCC2		Ki	=	2.9	nM													B
1616707-67-5	N=1C=NC2=C(C1)CCN(C2)CCC=3N=C4C=5C=CC=C(OC)C5N=C(N)N4N3		Ki	=	8.8	nM													B
1616707-68-6	N=1C=NC2=C(C1)CN(CCC=3N=C4C=5C=CC=C(OC)C5N=C(N)N4N3)CC2		Ki	=	2.4	nM													B
1616707-69-7	N=1C=CN=C2C1CN(CCC=3N=C4C=5C=CC=C(OC)C5N=C(N)N4N3)CC2		Ki	=	4.0	nM													B
1616707-70-0	N1=CSC2=C1CCN(C2)CCC=3N=C4C=5C=CC=C(OC)C5N=C(N)N4N3		Ki	=	1.8	nM													B
1616707-71-1	N1=CSC2=C1CN(CCC=3N=C4C=5C=CC=C(OC)C5N=C(N)N4N3)CC2		Ki	=	3.4	nM													B
1616707-72-2	FC(F)(F)C=1N=C2N(C1)CCN(C2)CCC=3N=C4C=5C=CC=C(OC)C5N=C(N)N4N3		Ki	=	1.7	nM													B
1616707-73-3	N1=CC=C2N1CCCN2CCC=3N=C4C=5C=CC=C(OC)C5N=C(N)N4N3		Ki	=	0.9	nM													B
1616707-74-4	N1=C(N)N2N=C(N=C2C=3C=CC=C(OC)C13)CCN4CC5=CC(=NN5CCC4)C		Ki	=	9.6	nM													B
1616707-75-5	N#CC1=NN2C(=C1)CN(CCC=3N=C4C=5C=CC=C(OC)C5N=C(N)N4N3)CCC2		Ki	=	2.3	nM													B
1616707-76-6	N1=C(N)N2N=C(N=C2C=3C=CC=C(OC)C13)CCN4CC=5C=CC=CC5C(C)(C)C4		Ki	=	2.5	nM													B
1616707-77-7	N1=CN=CC(=C1)C2=CC=C3C(=C2)CN(CCC=4N=C5C=6C=CC=C(OC)C6N=C(N)N5N4)CC3		Ki	=	6.2	nM													B
1616707-78-8	N1=CC2=C(N1C)CN(C2)CCC=3N=C4C=5C=CC=C(OC)C5N=C(N)N4N3		Ki	=	5.8	nM													B
1616707-79-9	N1=C(N)N2N=C(N=C2C=3C=CC=C(OC)C13)CCN4CC5=NC(=CC=C5C4)N6CCN(C)CC6		Ki	=	6.9	nM													B
1616707-80-2	N1=C(N)N2N=C(N=C2C=3C=CC=C(OC)C13)CCN4CC5=NC(=CC=C5C4)N6CCOCC6		Ki	=	13.6	nM													B
1616707-81-3	N1=C(N)N2N=C(N=C2C=3C=CC=C(OC)C13)CCN4CC5=NC(=CC=C5C4)N6CCCC6		Ki	=	16.6	nM													B
1616707-82-4	N1=C(N)N2N=C(N=C2C=3C=CC=C(OC)C13)CCN4CC5=NC(=CC=C5C4)N6CCN(CC)CC6		Ki	=	16.6	nM													B
1616707-83-5	N1=C(N)N2N=C(N=C2C=3C=CC=C(OC)C13)CCN4CC5=NC(=CC=C5C4)N6CCOC(C)(C)C6		Ki	=	7.0	nM													B
1616707-84-6	N1=C(N)N2N=C(N=C2C=3C=CC=C(OC)C13)CCN4CC5=NC(=CC=C5C4)N6CC(OC(C)C6)C	NC=1N2C(C=3C(=C(OC)C=CC3)N1)=NC(CCN4CC=5C(C4)=CC=C(N5)N6C[C@H](C)O[C@H](C)C6)=N2	Ki	=	5.2	nM													B
1616707-85-7	N1=C(N)N2N=C(N=C2C=3C=CC=C(OC)C13)CCN4CC5=NC(=CC=C5C4)N6CCN(CC6)CC7CC7		Ki	=	6.8	nM													B
1616707-86-8	FC1=CC=C(C=C1)N2CCN(C=3N=C4C(=CC3)CN(C4)CCC=5N=C6C=7C=CC=C(OC)C7N=C(N)N6N5)CC2		Ki	=	2.9	nM													B
1616707-87-9	N1=C(N)N2N=C(N=C2C=3C=CC=C(OC)C13)CCN4CC5=NC(=CC=C5C4)N6CCC(N7CCOCC7)CC6		Ki	=	5.0	nM													B
1616707-88-0	N=1C=CC(=C2C1CN(CCC=3N=C4C=5C=CC=C(OC)C5N=C(N)N4N3)CC2)N6CCN(CC)CC6		Ki	=	3.0	nM													B
1616707-90-4	N=1C=CC(=C2C1CN(CCC=3N=C4C=5C=CC=C(OC)C5N=C(N)N4N3)CC2)N(CC)CC		Ki	=	4.3	nM													B
1616707-91-5	FC1(F)CN(C=2C=CN=C3C2CCN(C3)CCC=4N=C5C=6C=CC=C(OC)C6N=C(N)N5N4)CC1		Ki	=	3.7	nM													B
1616707-92-6	O=C(N1CC2=NC=CC=C2C1)CC=3N=C4C=5C=CC=C(OC)C5N=C(N)N4N3		Ki	=	36.2	nM													B
1616707-94-8	O=C(N1CCC=2C=CC=CC2CC1)CC=3N=C4C=5C=CC=C(OC)C5N=C(N)N4N3		Ki	=	13.8	nM													B
1616707-95-9	FCOC1=CC=CC2=C1N=C(N)N3N=C(N=C23)CCN4CC5=NC=CC=C5C4		Ki	=	22.3	nM													B
1616707-98-2	FC1=CC=C2C(=C1)CN(C2)CCC=3N=C4C=5C=CC=C(Cl)C5N=C(N)N4N3		Ki	=	12.0	nM													B
1616708-03-2	ClC1=CC=CC2=C1N=C(N)N3N=C(N=C23)CCN4C=5C=CC=CC5CCC4		Ki	=	24.7	nM													B
1616708-04-3	FC1=CC=CC2=C1N=C(N)N3N=C(N=C23)CCN4CC5=NC=CC=C5C4		Ki	=	15.9	nM													B
1616708-05-4	FC1=CC=CC2=C1N=C(N)N3N=C(N=C23)CCN4C=5C=CC=CC5CCC4		Ki	=	6.3	nM													B
1616708-06-5	FC1=CC=C2C(=C1)CN(C2)CCC=3N=C4C=5C=CC=C(F)C5N=C(N)N4N3		Ki	=	22.2	nM													B
1616708-07-6	FC1=CC=CC2=C1N=C(N)N3N=C(N=C23)CCN4CC5=NN=C(N5CC4)CC		Ki	=	6.7	nM													B
1616708-08-7	FC1=CC=CC2=C1N=C(N)N3N=C(N=C23)CCN4CC=5C=CC=CC5CC4		Ki	=	19.1	nM													B
1616708-09-8	FC1=CC=CC2=C1N=C(N)N3N=C(N=C23)CCN4CC5=NC(=NC=C5C4)C(F)(F)F		Ki	=	42.3	nM													B
1616708-10-1	FC1=CC=CC2=C1N=C(N)N3N=C(N=C23)CCN4CC=5C=CC=C(F)C5C4		Ki	=	47.7	nM													B
1616708-11-2	N1=C(N)N2N=C(N=C2C=3C=CC=C(C13)C)CCN4CC=5C=CC=CC5CC4		Ki	=	27.9	nM													B
1616708-12-3	FC=1C=CC2=C(N=C(N)N3N=C(N=C23)CCN4CC5=CC=C(F)C=C5C4)C1		Ki	=	26.1	nM													B
1616708-13-4	FC=1C=CC2=C(N=C(N)N3N=C(N=C23)CCN4CC5=NC=CC=C5C4)C1		Ki	=	73.7	nM													B
1616708-14-5	FC=1C=CC2=C(N=C(N)N3N=C(N=C23)CCN4CC=5C=CC=CC5CC4)C1		Ki	=	37.5	nM													B
1616708-15-6	FC=1C=CC2=C(N=C(N)N3N=C(N=C23)CCN4C=5C=CC=CC5CCC4)C1		Ki	=	27.3	nM													B
1616708-16-7	FC=1C=CC2=C(N=C(N)N3N=C(N=C23)CCN4CC5=NN=C(N5CC4)CC)C1		Ki	=	16.5	nM													B
1616708-17-8	FC=1C=CC2=C(N=C(N)N3N=C(N=C23)CCN4CC=5C=CC=C(F)C5C4)C1		Ki	=	56.2	nM													B
1616708-18-9	N=1C=CC=C2C1CN(C2)CCC=3N=C4C=5C=CC(OC)=C(OC)C5N=C(N)N4N3		Ki	=	238.4	nM													B
1616708-19-0	FC=1C=C(OC)C=2N=C(N)N3N=C(N=C3C2C1)CCN4CC5=NC=CC=C5C4		Ki	=	19.0	nM													B
1616708-20-3	FC1=CC=2N=C(N)N3N=C(N=C3C2C=C1F)CCN4CC5=NC=CC=C5C4		Ki	=	111.7	nM													B
1616708-21-4	FC=1C=C(F)C=2N=C(N)N3N=C(N=C3C2C1)CCN4CC5=NC=CC=C5C4		Ki	=	31.2	nM													B
1616708-27-0	FC(F)C(N1CC2=NC=CC=C2C1)CC=3N=C4C=5C=CC=C(OC)C5N=C(N)N4N3	NC=1N2C(C=3C(=C(OC)C=CC3)N1)=NC(C[C@@H](C(F)F)N4CC=5C(C4)=NC=CC5)=N2	Ki	=	55.2	nM													B
1616708-28-1	FC(F)C(N1CC2=NC=CC=C2C1)CC=3N=C4C=5C=CC=C(OC)C5N=C(N)N4N3	NC=1N2C(C=3C(=C(OC)C=CC3)N1)=NC(C[C@H](C(F)F)N4CC=5C(C4)=NC=CC5)=N2	Ki	=	8.3	nM													B
1616708-29-2	FCC(N1CC2=NC=CC=C2C1)CC=3N=C4C=5C=CC=C(OC)C5N=C(N)N4N3		Ki	=	10.1	nM													B
1616708-31-6	N=1C=CC=C2C1CN(C2)C(C)CC=3N=C4C=5C=CC=C(OC)C5N=C(N)N4N3	NC=1N2C(C=3C(=C(OC)C=CC3)N1)=NC(C[C@H](C)N4CC=5C(C4)=NC=CC5)=N2	Ki	=	19.5	nM													B
1616708-32-7	N=1C=CC=C2C1CN(C2)C(C)CC=3N=C4C=5C=CC=C(OC)C5N=C(N)N4N3	NC=1N2C(C=3C(=C(OC)C=CC3)N1)=NC(C[C@@H](C)N4CC=5C(C4)=NC=CC5)=N2	Ki	=	6.9	nM													B
1616708-34-9	FC(F)(F)C(N1CC2=NC=CC=C2C1)CC=3N=C4C=5C=CC=C(OC)C5N=C(N)N4N3	NC=1N2C(C=3C(=C(OC)C=CC3)N1)=NC(C[C@@H](C(F)(F)F)N4CC=5C(C4)=NC=CC5)=N2	Ki	=	12.2	nM													B
1616708-35-0	FC(F)(F)C(N1CC2=NC=CC=C2C1)CC=3N=C4C=5C=CC=C(OC)C5N=C(N)N4N3	NC=1N2C(C=3C(=C(OC)C=CC3)N1)=NC(C[C@H](C(F)(F)F)N4CC=5C(C4)=NC=CC5)=N2	Ki	=	39.9	nM													B
1616708-37-2	N=1C=CC=C2C1CN(C2)C(CC=3N=C4C=5C=CC=C(OC)C5N=C(N)N4N3)CC	NC=1N2C(C=3C(=C(OC)C=CC3)N1)=NC(C[C@@H](CC)N4CC=5C(C4)=NC=CC5)=N2	Ki	=	4.9	nM													B
1616708-38-3	N=1C=CC=C2C1CN(C2)C(CC=3N=C4C=5C=CC=C(OC)C5N=C(N)N4N3)CC	NC=1N2C(C=3C(=C(OC)C=CC3)N1)=NC(C[C@H](CC)N4CC=5C(C4)=NC=CC5)=N2	Ki	=	22.8	nM													B
1616708-39-4	FC1=CC=C2C(=C1)CN(C2)C(C)CC=3N=C4C=5C=CC=C(OC)C5N=C(N)N4N3		Ki	=	4.3	nM													B
1616708-40-7	N=1C=CC=C2C1CN(C2)C(CC=3N=C4C=5C=CC=C(OC)C5N=C(N)N4N3)CCC		Ki	=	21.6	nM													B
1616708-42-9	FC1=CC=C2C(=C1)CN(CC=3N=C4C=5C=CC=C(OC)C5N=C(N)N4N3)C2		Ki	=	5.9	nM													B
1616708-44-1	N1=C(N)N2N=C(N=C2C=3C=CC=C(OC)C13)CN4C=5C=CC=CC5CCC4		Ki	=	2.1	nM													B
1616708-45-2	N1=C(N)N2N=C(N=C2C=3C=CC=C(OC)C13)CN4C=5C=CC=CC5OCC4		Ki	=	1.5	nM													B
1616708-46-3	N1=C(N)N2N=C(N=C2C=3C=CC=C(OC)C13)CN4CC=5C=CC=CC5CC4		Ki	=	0.8	nM													B
1616708-47-4	N#CC1=CC=C2C(=C1)CCN(CC=3N=C4C=5C=CC=C(OC)C5N=C(N)N4N3)C2		Ki	=	6.0	nM													B
1616708-49-6	N=1C(=NN2C(=NC=3C(OC)=CC=CC3C12)N)CN4CCC5=CC=C(OC)C=C5CC4		Ki	=	5.6	nM													B
1616708-50-9	N=1C=CC2=C(C1)CN(CC=3N=C4C=5C=CC=C(OC)C5N=C(N)N4N3)CC2		Ki	=	27.3	nM													B
1616708-51-0	N=1C=CC=CC1N2CCN(CC3=CC=CC4=C3CN(CC=5N=C6C=7C=CC=C(OC)C7N=C(N)N6N5)CC4)CC2		Ki	=	31.6	nM													B
1616708-52-1	FC(F)(F)C1=CC=C2C(=C1)CN(CC=3N=C4C=5C=CC=C(OC)C5N=C(N)N4N3)C2		Ki	=	8.5	nM													B
1616708-53-2	N1=C(N)N2N=C(N=C2C=3C=CC=C(OC)C13)CN4C=5C=CC=CC5CCCC4		Ki	=	2.0	nM													B
1616708-54-3	FC(F)(F)C1=CN=C2C(=C1)CN(CC=3N=C4C=5C=CC=C(OC)C5N=C(N)N4N3)CC2		Ki	=	40.8	nM													B
1616708-55-4	FC1=CC=C2C(=C1)CCN(CC=3N=C4C=5C=CC=C(OC)C5N=C(N)N4N3)C2		Ki	=	20.5	nM													B
1616708-56-5	N1=C(N)N2N=C(N=C2C=3C=CC=C(OC)C13)CN4CCC=5C=CC=CC5CC4		Ki	=	16.0	nM													B
1616708-57-6	N1=C(N)N2N=C(N=C2C=3C=CC=C(OC)C13)CN4CC=5C=CC=CC5CCC4		Ki	=	7.9	nM													B
1616708-58-7	N=1C=CC=C2C1CCCN2CC=3N=C4C=5C=CC=C(OC)C5N=C(N)N4N3		Ki	=	27.8	nM													B
1616708-59-8	N=1C=CC2=C(C1)CCCN2CC=3N=C4C=5C=CC=C(OC)C5N=C(N)N4N3		Ki	=	6.7	nM													B
1616708-60-1	N=1C=CC2=C(C1)N(CC=3N=C4C=5C=CC=C(OC)C5N=C(N)N4N3)CCC2		Ki	=	11.8	nM													B
1616708-61-2	ClC1=CC=C2C(=C1)CN(C)CCN2CC=3N=C4C=5C=CC=C(OC)C5N=C(N)N4N3		Ki	=	191.4	nM													B
1616708-62-3	ClC=1N=C2C(=CC1)CN(CC=3N=C4C=5C=CC=C(OC)C5N=C(N)N4N3)C2		Ki	=	16.1	nM													B
1616708-63-4	N=1N=C2N(C1SC)CCN(CC=3N=C4C=5C=CC=C(OC)C5N=C(N)N4N3)C2		Ki	=	145.6	nM													B
1616708-64-5	O=C(OCC)C1=NN=C2N1CCN(CC=3N=C4C=5C=CC=C(OC)C5N=C(N)N4N3)C2		Ki	=	109.5	nM													B
1616708-65-6	BrC1=NN=C2N1CCN(CC=3N=C4C=5C=CC=C(OC)C5N=C(N)N4N3)C2		Ki	=	103.8	nM													B
1616708-66-7	N=1N=C2N(C1)CCN(CC=3N=C4C=5C=CC=C(OC)C5N=C(N)N4N3)C2		Ki	=	149.4	nM													B
1616708-67-8	N=1N=C(N2C1CN(CC=3N=C4C=5C=CC=C(OC)C5N=C(N)N4N3)CC2)CC		Ki	=	350.5	nM													B
1616708-68-9	O=C(NC(C)(C)C)C1=NN=C2N1CCN(CC=3N=C4C=5C=CC=C(OC)C5N=C(N)N4N3)C2		Ki	=	74.4	nM													B
1616708-69-0	N=1N=C2N(C1OC)CCN(CC=3N=C4C=5C=CC=C(OC)C5N=C(N)N4N3)C2		Ki	=	149.0	nM													B
1616708-70-3	FC(F)(F)C1=NN=C2N1C(C)(C)CN(CC=3N=C4C=5C=CC=C(OC)C5N=C(N)N4N3)C2		Ki	=	47.8	nM													B
1616708-71-4	FC(F)(F)C1=NN=C2N1CCN(CC=3N=C4C=5C=CC=C(OC)C5N=C(N)N4N3)C2(C)C		Ki	=	29.9	nM													B
1616708-72-5	BrC=1C=CN=C2C1CCN(CC=3N=C4C=5C=CC=C(OC)C5N=C(N)N4N3)C2		Ki	=	7.2	nM													B
1616708-73-6	N=1C=2C(OC)=CC=CC2C3=NC(=NN3C1N)CN4CC=5N=C(SC5C4)C(C)C		Ki	=	17.5	nM													B
1616708-74-7	N=1C=CN=C2C1CN(CC=3N=C4C=5C=CC=C(OC)C5N=C(N)N4N3)CC2		Ki	=	27.6	nM													B
1616708-75-8	N=1C=NC2=C(C1)CCN(CC=3N=C4C=5C=CC=C(OC)C5N=C(N)N4N3)C2		Ki	=	48.2	nM													B
1616708-76-9	FC(F)(F)C1=NC=C2C(=N1)CN(CC=3N=C4C=5C=CC=C(OC)C5N=C(N)N4N3)C2		Ki	=	27.8	nM													B
1616708-77-0	FC(F)(F)C1=NN=C2N1CCN(CC=3N=C4C=5C=CC=C(OC)C5N=C(N)N4N3)C2		Ki	=	283.6	nM													B
1616708-78-1	N=1C=CC=C2C1N(CC=3N=C4C=5C=CC=C(OC)C5N=C(N)N4N3)CC2		Ki	=	2.3	nM													B
1616708-79-2	BrC1=CN=C2C(=C1)CCN2CC=3N=C4C=5C=CC=C(OC)C5N=C(N)N4N3		Ki	=	2.2	nM													B
1616708-80-5	N1=C(N)N2N=C(N=C2C=3C=CC=C(OC)C13)CN4C5=NC(=CC=C5CCC4)C		Ki	=	6.0	nM													B
1616708-81-6	N=1C=CC=C2C1N(CC=3N=C4C=5C=CC=C(OC)C5N=C(N)N4N3)CCCC2		Ki	=	1.6	nM													B
1616708-82-7	ClC=1N=C2C(=CC1)CCCCN2CC=3N=C4C=5C=CC=C(OC)C5N=C(N)N4N3		Ki	=	1.5	nM													B
1616708-83-8	N=1C=CC=C2C1N(CC=3N=C4C=5C=CC=C(OC)C5N=C(N)N4N3)CCC2		Ki	=	2.1	nM													B
1616708-84-9	N=1C=CC=CC1C=2N=C3C(=CC2)CCCCN3CC=4N=C5C=6C=CC=C(OC)C6N=C(N)N5N4		Ki	=	2.7	nM													B
1616708-85-0	N1=C(N)N2N=C(N=C2C=3C=CC=C(OC)C13)CN4CC=5C=CC=CC5C(C)(C)C4		Ki	=	2.7	nM													B
1616708-86-1	FC=1C=C(OC)C=2N=C(N)N3N=C(N=C3C2C1)CN4CC5=NC=CC=C5C4		Ki	=	8.6	nM													B
1616708-87-2	N1=CN=CC(=C1)C2=CC=C3C(=C2)CN(CC=4N=C5C=6C=CC=C(OC)C6N=C(N)N5N4)CC3		Ki	=	4.4	nM													B
1616708-88-3	O=C(NC1=CC=C2C(=C1)CN(CC=3N=C4C=5C=CC=C(OC)C5N=C(N)N4N3)CC2)C6=NC=CC=C6		Ki	=	4.5	nM													B
1616708-89-4	O=C(NC1=CC=C2C(=C1)CN(CC=3N=C4C=5C=CC=C(OC)C5N=C(N)N4N3)CC2)C		Ki	=	7.6	nM													B
1616708-90-7	FC=1C=CC(=CC1F)C2=CC=C3C(=C2)CN(CC=4N=C5C=6C=CC=C(OC)C6N=C(N)N5N4)CC3		Ki	=	4.3	nM													B
1616708-91-8	O=C(NC=1C=NC=CC1)CC2=CC=C3C(=C2)CN(CC=4N=C5C=6C=CC=C(OC)C6N=C(N)N5N4)CC3		Ki	=	9.1	nM													B
1616708-92-9	N1=CN=CC(=C1)C2=CC=C3C(=C2)CN(CC=4N=C5C=6C=CC=C(OC)C6N=C(N)N5N4)C3		Ki	=	4.6	nM													B
1616708-93-0	N1=CN=CC(=C1)C2=CC=CC3=C2CN(CC=4N=C5C=6C=CC=C(OC)C6N=C(N)N5N4)CC3		Ki	=	17.0	nM													B
1616708-94-1	FC(F)(F)C=1N=CC(=CN1)C2=CC=C3C(=C2)CN(CC=4N=C5C=6C=CC=C(OC)C6N=C(N)N5N4)CC3		Ki	=	6.1	nM													B
1616708-95-2	N1=CC(=CN1C)C=2C=CC3=C(C2)CN(CC=4N=C5C=6C=CC=C(OC)C6N=C(N)N5N4)CC3		Ki	=	1.9	nM													B
1616708-96-3	FC(F)(F)C1=C(C=NN1C)C2=CC=C3C(=C2)CN(CC=4N=C5C=6C=CC=C(OC)C6N=C(N)N5N4)CC3		Ki	=	2.8	nM													B
1616708-97-4	FC(F)(F)C1=NN(C=C1C=2C=CC3=C(C2)CN(CC=4N=C5C=6C=CC=C(OC)C6N=C(N)N5N4)CC3)C		Ki	=	2.9	nM													B
1616708-98-5	FC(F)(F)C=1C=CC=CC1C2=CC=C3C(=C2)CN(CC=4N=C5C=6C=CC=C(OC)C6N=C(N)N5N4)CC3		Ki	=	11.2	nM													B
1616708-99-6	FC(F)(F)C=1N=C(N=CC1C2=CC=C3C(=C2)CN(CC=4N=C5C=6C=CC=C(OC)C6N=C(N)N5N4)CC3)N		Ki	=	3.9	nM													B
1616709-00-2	FC(F)(F)C=1N=CC(=CN1)C2=CC=C3C(=C2)CN(CCC=4N=C5C=6C=CC=C(OC)C6N=C(N)N5N4)CC3		Ki	=	2.9	nM													B
1616709-01-3	BrC1=CC=CC2=C1N=C(N)N3N=C(N=C23)CN4CC5=NC=CC=C5CC4		Ki	=	8.8	nM													B
1616709-03-5	BrC1=CC=CC2=C1N=C(N)N3N=C(N=C23)CN4CC5=NC=CC=C5C4		Ki	=	16.6	nM													B
1616709-09-1	N#CC1=CC=CC2=C1N=C(N)N3N=C(N=C23)CN4CC5=NC=CC=C5CC4		Ki	=	274.0	nM													B
1616709-10-4	N#CC1=CC=CC2=C1N=C(N)N3N=C(N=C23)CN4CC5=NC=CC=C5C4		Ki	=	611.5	nM													B
1616709-18-2	N=1C=CC=C2C1CN(CC=3N=C4C=5C=CC=C(C5N=C(N)N4N3)COC)C2		Ki	=	207.3	nM													B
1616709-19-3	N=1C=CC=C2C1CN(CC=3N=C4C=5C=CC=C(C5N=C(N)N4N3)COC)CC2		Ki	=	199.4	nM													B
1616709-25-1	N=1C=CC=C2C1CN(CC=3N=C4C=5C=CC=C(C5N=C(N)N4N3)C)C2		Ki	=	35.5	nM													B
1616709-26-2	N=1C=CC=C2C1CN(CC=3N=C4C=5C=CC=C(C5N=C(N)N4N3)C)CC2		Ki	=	21.7	nM													B
1616709-27-3	FCCOC1=CC=CC2=C1N=C(N)N3N=C(N=C23)CN4CC5=NC=CC=C5CC4		Ki	=	147.4	nM													B
1616709-29-5	N=1C=CC=C2C1CN(CC=3N=C4C=5C=CC=C(OCC)C5N=C(N)N4N3)C2		Ki	=	88.3	nM													B
1616709-30-8	N=1C=CC=C2C1CN(CC=3N=C4C=5C=CC=C(OCC)C5N=C(N)N4N3)CC2		Ki	=	40.7	nM													B
1616709-31-9	FCOC1=CC=CC2=C1N=C(N)N3N=C(N=C23)CN4CC5=NC=CC=C5CC4		Ki	=	10.9	nM													B
1616709-38-6	N=1C(=NN2C(=NC=3C(OC)=CC=CC3C12)N)CC(N4CC=5OC(=NC5CC4)C)C	NC=1N2C(C=3C(=C(OC)C=CC3)N1)=NC(C[C@@H](C)N4CC5=C(CC4)N=C(C)O5)=N2	Ki	=	3.0	nM													B
1616709-39-7	N=1C(=NN2C(=NC=3C(OC)=CC=CC3C12)N)CC(N4CC=5OC(=NC5CC4)C)C	NC=1N2C(C=3C(=C(OC)C=CC3)N1)=NC(C[C@H](C)N4CC5=C(CC4)N=C(C)O5)=N2	Ki	=	6.1	nM													B
1616709-40-0	N=1C(=NN2C(=NC=3C(OC)=CC=CC3C12)N)CC(N4CC=5N=C(OC5CC4)C)C	NC=1N2C(C=3C(=C(OC)C=CC3)N1)=NC(C[C@@H](C)N4CC5=C(CC4)OC(C)=N5)=N2	Ki	=	2.9	nM													B
1616709-41-1	N=1C(=NN2C(=NC=3C(OC)=CC=CC3C12)N)CC(N4CC=5N=C(OC5CC4)C)C	NC=1N2C(C=3C(=C(OC)C=CC3)N1)=NC(C[C@H](C)N4CC5=C(CC4)OC(C)=N5)=N2	Ki	=	5.7	nM													B
1616709-42-2	N=1C=2C(OC)=CC=CC2C3=NC(=NN3C1N)CC(N4CC=5SC(=NC5CC4)C)C	NC=1N2C(C=3C(=C(OC)C=CC3)N1)=NC(C[C@@H](C)N4CC5=C(CC4)N=C(C)S5)=N2	Ki	=	3.0	nM													B
1616709-47-7	N1=C(N)N2N=C(N=C2C=3C=CC=C(OC)C13)CC(N4CC5=CC(=NN5CC4)C)C	NC=1N2C(C=3C(=C(OC)C=CC3)N1)=NC(C[C@@H](C)N4CC=5N(CC4)N=C(C)C5)=N2	Ki	=	3.9	nM													B
1616709-53-5	N=1C(=NN2C(=NC=3C(OC)=CC=CC3C12)N)CC(N4CC=5N=C(OC5C4)C)C	NC=1N2C(C=3C(=C(OC)C=CC3)N1)=NC(C[C@@H](C)N4CC5=C(C4)OC(C)=N5)=N2	Ki	=	0.2	nM													B
1616709-54-6	N=1C(=NN2C(=NC=3C(OC)=CC=CC3C12)N)CC(N4CC=5N=C(OC5C4)C)CC	NC=1N2C(C=3C(=C(OC)C=CC3)N1)=NC(C[C@@H](CC)N4CC5=C(C4)OC(C)=N5)=N2	Ki	=	1.0	nM													B
1616709-55-7	N=1C=CC=C2C1CN(C2)CCCC=3N=C4C=5C=CC=C(OC)C5N=C(N)N4N3		Ki	=	7.7	nM													B
1616709-56-8	FC1=CC=CC2=C1CN(C2)CCCC=3N=C4C=5C=CC=C(OC)C5N=C(N)N4N3		Ki	=	7.8	nM													B
1616709-57-9	FC1=CC=C2C(=C1)CN(C2)CCCC=3N=C4C=5C=CC=C(OC)C5N=C(N)N4N3		Ki	=	14.8	nM													B
1616709-58-0	FC(F)(F)C1=CC=C2C(=C1)CN(C2)CCCC=3N=C4C=5C=CC=C(OC)C5N=C(N)N4N3		Ki	=	5.7	nM													B
1616709-59-1	N=1C(=NN2C(=NC=3C(OC)=CC=CC3C12)N)CCN4CC=5OC(=NC5C(C)(C)C4)C		Ki	=	2.8	nM													B
1616709-67-1	N=1C(=NN2C(=NC=3C(OC)=CC=CC3C12)N)CCN4CCC=5N=C(OC5C4C)C		Ki	=	1.4	nM													B
1616709-68-2	N=1C(=NN2C(=NC=3C(OC)=CC=CC3C12)N)CCN4CC=5OC(=NC5CC4C)C		Ki	=	3.5	nM													B
1616709-75-1	N=1C=2C(OC)=CC=CC2C3=NC(=NN3C1N)CCN4CC=5N=C(SC5C4)C6CC6		Ki	=	7.3	nM													B
1616709-76-2	N=1C=2C(OC)=CC=CC2C3=NC(=NN3C1N)CCN4CC=5N=C(SC5C4)C(C)C		Ki	=	0.1	nM													B
1616709-77-3	N=1C=2C(OC)=CC=CC2C3=NC(=NN3C1N)CCN4CC=5N=C(SC5C4)CC		Ki	=	1.3	nM													B
1616709-78-4	N=1C(=NN2C(=NC=3C(OC)=CC=CC3C12)N)CCN4CC=5N=C(OC5C4)C		Ki	=	0.3	nM													B
1616709-81-9	N=1C=2C(OC)=CC=CC2C3=NC(=NN3C1N)CCN4CC=5N=C(OC5C4)C6CC6		Ki	=	1.0	nM													B
1670257-14-3	FC1(F)OC=2C=CC3=C(N=C(N)N4N=CN=C34)C2O1		Ki	=	12	nM													B
1670257-15-4	FC1(F)OC=2C=CC3=C(N=C(N)N4N=C(N=C34)C)C2O1		Ki	=	6.2	nM													B
1670257-17-6	FC1=CC=C(C=C1)C2CN(C3=NC=CC=C3CC=4N=C5C=6C=CC=7OC(F)(F)OC7C6N=C(N)N5N4)CC2	NC1=NC=2C(C=3N1N=C(CC4=C(N=CC=C4)N5C[C@@](CC5)(C6=CC=C(F)C=C6)[H])N3)=CC=C7C2OC(F)(F)O7	Ki	=	8.3	nM													B
1670257-18-7	FC(F)(F)C1=CC=C(C=C1)C2CN(C3=NC=CC=C3CC=4N=C5C=6C=CC=7OC(F)(F)OC7C6N=C(N)N5N4)CC2	NC1=NC=2C(C=3N1N=C(CC4=C(N=CC=C4)N5C[C@@](CC5)(C6=CC=C(C(F)(F)F)C=C6)[H])N3)=CC=C7C2OC(F)(F)O7	Ki	=	15	nM													B
1670257-19-8	FC1(F)OC=2C=CC3=C(N=C(N)N4N=C(N=C34)CCN5CC6=NC=CC=C6C5)C2O1		Ki	=	6.5	nM													B
1670257-20-1	FC(F)(F)C1=CC=C2C(=C1)CN(C2)CCC=3N=C4C=5C=CC=6OC(F)(F)OC6C5N=C(N)N4N3		Ki	=	3.1	nM													B
1670257-21-2	FC1=CC=C2C(=C1)CN(C2)CCC=3N=C4C=5C=CC=6OC(F)(F)OC6C5N=C(N)N4N3		Ki	=	2.1	nM													B
1670257-22-3	FC(F)(F)C1=NC=C2C(=N1)CN(C2)CCC=3N=C4C=5C=CC=6OC(F)(F)OC6C5N=C(N)N4N3		Ki	=	3.8	nM													B
1670257-23-4	FC1(F)OC=2C=CC3=C(N=C(N)N4N=C(N=C34)CCN5CC6=NN=C(N6CC5)CC)C2O1		Ki	=	1.6	nM													B
1670257-24-5	FC1(F)OC=2C=CC3=C(N=C(N)N4N=C(N=C34)CCN5CC=6C=NC=CC6C5)C2O1		Ki	=	2.1	nM													B
1670257-25-6	FC1(F)OC=2C=CC3=C(N=C(N)N4N=C(N=C34)CCN5CC=6OC(=NC6CC5)C)C2O1		Ki	=	1.5	nM													B
1670257-26-7	FC1(F)OC=2C=CC3=C(N=C(N)N4N=C(N=C34)CCN5CC=6N=C(SC6CC5)C)C2O1		Ki	=	1.8	nM													B
1670257-27-8	FC1(F)OC=2C=CC3=C(N=C(N)N4N=C(N=C34)CCN5CC=6OC(=NC6CC5)C7CC7)C2O1		Ki	=	0.9	nM													B
1670257-28-9	FC1CN(CCC=2N=C3C=4C=CC=5OC(F)(F)OC5C4N=C(N)N3N2)C1		Ki	=	2.5	nM													B
1670257-29-0	FC1(F)OC=2C=CC3=C(N=C(N)N4N=C(N=C34)CCN5CC(F)(C)C5)C2O1		Ki	=	3.2	nM													B
1670257-30-3	FC1(F)OC=2C=CC3=C(N=C(N)N4N=C(N=C34)CCN5CC(F)(C5)CC)C2O1		Ki	=	3.5	nM													B
1670257-32-5	FC1(F)OC=2C=CC3=C(N=C(N)N4N=C(N=C34)CCN5CC(F)(C5)C6CC6)C2O1		Ki	=	1.6	nM													B
1670257-33-6	FC1(F)OC=2C=CC3=C(N=C(N)N4N=C(N=C34)CCN5CC(F)(F)C5)C2O1		Ki	=	3.0	nM													B
1670257-35-8	FC(F)(F)C1(O)CN(CCC=2N=C3C=4C=CC=5OC(F)(F)OC5C4N=C(N)N3N2)C1		Ki	=	12	nM													B
1670257-36-9	FC(F)(F)C1(F)CN(CCC=2N=C3C=4C=CC=5OC(F)(F)OC5C4N=C(N)N3N2)C1		Ki	=	3.4	nM													B
1670257-37-0	FC1CN(CCC=2N=C3C=4C=CC=5OC(F)(F)OC5C4N=C(N)N3N2)C(C)C1	NC1=NC=2C(C=3N1N=C(CCN4C[C@@H](F)C[C@H]4C)N3)=CC=C5C2OC(F)(F)O5	Ki	=	1.5	nM													B
1670257-38-1	FC1CN(CCC=2N=C3C=4C=CC=5OC(F)(F)OC5C4N=C(N)N3N2)CC1F	NC1=NC=2C(C=3N1N=C(CCN4C[C@H](F)[C@@H](F)C4)N3)=CC=C5C2OC(F)(F)O5	Ki	=	1.6	nM													B
1670257-39-2	FC1(F)OC=2C=CC3=C(N=C(N)N4N=C(N=C34)CCN5CCC(F)(F)C5)C2O1		Ki	=	1.4	nM													B
1670257-40-5	FC1(F)OC=2C=CC3=C(N=C(N)N4N=C(N=C34)CCN5CC(F)(F)CC5C)C2O1	NC1=NC=2C(C=3N1N=C(CCN4CC(F)(F)C[C@H]4C)N3)=CC=C5C2OC(F)(F)O5	Ki	=	1.1	nM													B
1670257-41-6	FC1(F)OC=2C=CC3=C(N=C(N)N4N=C(N=C34)CCN5CC(F)(F)CC5C)C2O1	NC1=NC=2C(C=3N1N=C(CCN4CC(F)(F)C[C@@H]4C)N3)=CC=C5C2OC(F)(F)O5	Ki	=	3.0	nM													B
1670257-42-7	FC1CCN(CCC=2N=C3C=4C=CC=5OC(F)(F)OC5C4N=C(N)N3N2)CC1		Ki	=	7.8	nM													B
1670257-43-8	FC1(F)OC=2C=CC3=C(N=C(N)N4N=C(N=C34)CCN5CCC(F)(C)CC5)C2O1		Ki	=	11	nM													B
1670257-44-9	FC1(F)OC=2C=CC3=C(N=C(N)N4N=C(N=C34)CCN5CCCC(F)(F)C5)C2O1		Ki	=	1.6	nM													B
1670257-45-0	FC1(F)OC=2C=CC3=C(N=C(N)N4N=C(N=C34)CCN5CCC(F)(F)CC5)C2O1		Ki	=	2.6	nM													B
1670257-46-1	FC1(F)OC=2C=CC3=C(N=C(N)N4N=C(N=C34)CCN5CCC(F)(F)CC5C)C2O1	NC1=NC=2C(C=3N1N=C(CCN4[C@H](C)CC(F)(F)CC4)N3)=CC=C5C2OC(F)(F)O5	Ki	=	2.2	nM													B
1670257-47-2	FC1(F)OC=2C=CC3=C(N=C(N)N4N=C(N=C34)CCN5CC6COCC(C5)C6(F)F)C2O1		Ki	=	40	nM													B
1670257-48-3	FC1(F)OC=2C=CC3=C(N=C(N)N4N=C(N=C34)CCN5CC(C)(C)C5)C2O1		Ki	=	29	nM													B
1670257-49-4	FC1(F)OC=2C=CC3=C(N=C(N)N4N=C(N=C34)CCN5C(C)CCC5C)C2O1	NC1=NC=2C(C=3N1N=C(CCN4[C@H](C)CC[C@H]4C)N3)=CC=C5C2OC(F)(F)O5	Ki	=	11	nM													B
1670257-50-7	FC1(F)OC=2C=CC3=C(N=C(N)N4N=C(N=C34)CCN5CC6CC6C5)C2O1		Ki	=	3.0	nM													B
1670257-51-8	FC1(F)OC=2C=CC3=C(N=C(N)N4N=C(N=C34)CCN5CCC(C=6C=CC=CC6)C5)C2O1	NC1=NC=2C(C=3N1N=C(CCN4C[C@@](CC4)(C5=CC=CC=C5)[H])N3)=CC=C6C2OC(F)(F)O6	Ki	=	39	nM													B
1670257-52-9	FC1(F)OC=2C=CC3=C(N=C(N)N4N=C(N=C34)CCN5CCC(C=6C=CC=CC6)C5)C2O1	NC1=NC=2C(C=3N1N=C(CCN4C[C@](CC4)(C5=CC=CC=C5)[H])N3)=CC=C6C2OC(F)(F)O6	Ki	=	20	nM													B
1670257-53-0	FC1(F)OC=2C=CC3=C(N=C(N)N4N=C(N=C34)CCN5CCC(C)CC5)C2O1		Ki	=	27	nM													B
1670257-55-2	FC1(F)OC=2C=CC3=C(N=C(N)N4N=C(N=C34)CCN5CCCC(C)(C)C5)C2O1		Ki	=	67	nM													B
1670257-57-4	FC1(F)OC=2C=CC3=C(N=C(N)N4N=C(N=C34)CCN5CCCC(OC)C5)C2O1	NC1=NC=2C(C=3N1N=C(CCN4C[C@H](OC)CCC4)N3)=CC=C5C2OC(F)(F)O5	Ki	=	13	nM													B
1670257-59-6	FC1(F)OC=2C=CC3=C(N=C(N)N4N=C(N=C34)CCN5CC=C(C)CC5)C2O1		Ki	=	3.8	nM													B
1670257-61-0	FC1(F)OC=2C=CC3=C(N=C(N)N4N=C(N=C34)CCN5CCOC(C)C5)C2O1	NC1=NC=2C(C=3N1N=C(CCN4C[C@@H](C)OCC4)N3)=CC=C5C2OC(F)(F)O5	Ki	=	11	nM													B
1670257-64-3	FC1(F)OC=2C=CC3=C(N=C(N)N4N=C(N=C34)CCN5CCOCC5C)C2O1	NC1=NC=2C(C=3N1N=C(CCN4[C@@H](C)COCC4)N3)=CC=C5C2OC(F)(F)O5	Ki	=	7.8	nM													B
1670257-67-6	FC1(F)OC=2C=CC3=C(N=C(N)N4N=C(N=C34)CCN5CCN(C=6SC(=NC6)C)CC5C)C2O1	NC1=NC=2C(C=3N1N=C(CCN4[C@H](C)CN(CC4)C=5SC(C)=NC5)N3)=CC=C6C2OC(F)(F)O6	Ki	=	1.5	nM													B
1670257-68-7	FC1(F)OC=2C=CC3=C(N=C(N)N4N=C(N=C34)CCN5CCN(C6=NSN=C6Cl)CC5C)C2O1	NC1=NC=2C(C=3N1N=C(CCN4[C@H](C)CN(CC4)C=5C(Cl)=NSN5)N3)=CC=C6C2OC(F)(F)O6	Ki	=	1.8	nM													B
1670257-69-8	O=C1N(C)CCN(C1)CCC=2N=C3C=4C=CC=5OC(F)(F)OC5C4N=C(N)N3N2		Ki	=	1.7	nM													B
1670257-70-1	O=C1N(CCN(C1)CCC=2N=C3C=4C=CC=5OC(F)(F)OC5C4N=C(N)N3N2)CC6CC6		Ki	=	0.8	nM													B
1670257-71-2	O=C1N(CCN(C1)CCC=2N=C3C=4C=CC=5OC(F)(F)OC5C4N=C(N)N3N2)C6CCCC6		Ki	=	1.6	nM													B
1670257-72-3	O=C1N(C=2C=CC=C(F)C2)CCN(C1)CCC=3N=C4C=5C=CC=6OC(F)(F)OC6C5N=C(N)N4N3		Ki	=	1.1	nM													B
1670257-73-4	FC1(F)OC=2C=CC3=C(N=C(N)N4N=C(N=C34)CCN5CC6NCCCC6C5)C2O1	NC1=NC=2C(C=3N1N=C(CCN4C[C@@]5([C@](C4)(NCCC5)[H])[H])N3)=CC=C6C2OC(F)(F)O6	Ki	=	55	nM													B
1670257-75-6	FC1(F)OC=2C=CC3=C(N=C(N)N4N=C(N=C34)CCN5CCC6(C5)CCNCC6)C2O1		Ki	=	39	nM													B
1670257-76-7	FC1(F)OC=2C=CC3=C(N=C(N)N4N=C(N=C34)CCN5CCC6(CCNCC6)CC5)C2O1		Ki	=	320	nM													B
1670257-77-8	FC1(F)OC=2C=CC3=C(N=C(N)N4N=C(N=C34)CCN5CCCC56CCNCC6)C2O1		Ki	=	22	nM													B
1670257-78-9	FC1(F)OC=2C=CC3=C(N=C(N)N4N=C(N=C34)CCN5CCCC6(C5)CCNCC6)C2O1		Ki	=	27	nM													B
1670257-80-3	FC(F)(F)C1(NCCC=2N=C3C=4C=CC=5OC(F)(F)OC5C4N=C(N)N3N2)CCC1		Ki	=	1.0	nM													B
1670257-81-4	FC(F)(F)C1=CC=C(C=C1)CNCCC=2N=C3C=4C=CC=5OC(F)(F)OC5C4N=C(N)N3N2		Ki	=	6.2	nM													B
1670257-82-5	FC1(F)OC=2C=CC3=C(N=C(N)N4N=C(N=C34)CCN(CC5=NC(=CS5)C)CC6CC6)C2O1		Ki	=	0.7	nM													B
1670257-83-6	FC1(F)OC=2C=CC3=C(N=C(N)N4N=C(N=C34)CCN(CC=5SC(=NC5)C)CC6CC6)C2O1		Ki	=	1.5	nM													B
1670257-84-7	FC(F)(F)C1CN(CCC=2N=C3C=4C=CC=5OC(F)(F)OC5C4N=C(N)N3N2)CCC1		Ki	=	3.6	nM													B
1670257-85-8	FC1(F)OC=2C=CC3=C(N=C(N)N4N=C(N=C34)CCN5CC(OC(C)C5)C)C2O1	NC1=NC=2C(C=3N1N=C(CCN4C[C@@H](C)O[C@H](C)C4)N3)=CC=C5C2OC(F)(F)O5	Ki	=	36	nM													B
1670257-86-9	FC1(F)OC=2C=CC3=C(N=C(N)N4N=C(N=C34)CCN5CCCC(F)(C)C5)C2O1	NC1=NC=2C(C=3N1N=C(CCN4C[C@](C)(F)CCC4)N3)=CC=C5C2OC(F)(F)O5	Ki	=	7.7	nM													B
1670257-87-0	FC1(F)OC=2C=CC3=C(N=C(N)N4N=C(N=C34)CCN5CCCC(F)(C)C5)C2O1	NC1=NC=2C(C=3N1N=C(CCN4C[C@@](C)(F)CCC4)N3)=CC=C5C2OC(F)(F)O5	Ki	=	4.2	nM													B
1670257-88-1	FC1(F)OC=2C=CC3=C(N=C(N)N4N=C(N=C34)CCN5CC6CC5C(F)(F)C6)C2O1	NC1=NC=2C(C=3N1N=C(CCN4[C@H]5C[C@@H](C4)CC5(F)F)N3)=CC=C6C2OC(F)(F)O6	Ki	=	3.0	nM													B
1670257-89-2	FC1(F)OC=2C=CC3=C(N=C(N)N4N=C(N=C34)CCN5CC6CC5C(F)(F)C6)C2O1	NC1=NC=2C(C=3N1N=C(CCN4[C@@H]5C[C@H](C4)CC5(F)F)N3)=CC=C6C2OC(F)(F)O6	Ki	=	3.5	nM													B
1670257-90-5	FC1(F)OC=2C=CC3=C(N=C(N)N4N=C(N=C34)CCN5CCCC(F)(F)C5C)C2O1	NC1=NC=2C(C=3N1N=C(CCN4[C@@H](C)C(F)(F)CCC4)N3)=CC=C5C2OC(F)(F)O5	Ki	=	1.2	nM													B
1670257-91-6	FC1(F)OC=2C=CC3=C(N=C(N)N4N=C(N=C34)CCN5CCCC(F)(F)C5C)C2O1	NC1=NC=2C(C=3N1N=C(CCN4[C@H](C)C(F)(F)CCC4)N3)=CC=C5C2OC(F)(F)O5	Ki	=	1.8	nM													B
1670257-92-7	FC(F)(F)C1(O)CN(CCC=2N=C3C=4C=CC=5OC(F)(F)OC5C4N=C(N)N3N2)CCC1	NC1=NC=2C(C=3N1N=C(CCN4C[C@](C(F)(F)F)(O)CCC4)N3)=CC=C5C2OC(F)(F)O5	Ki	=	5.2	nM													B
1670257-93-8	FC(F)(F)C1(O)CN(CCC=2N=C3C=4C=CC=5OC(F)(F)OC5C4N=C(N)N3N2)CCC1	NC1=NC=2C(C=3N1N=C(CCN4C[C@@](C(F)(F)F)(O)CCC4)N3)=CC=C5C2OC(F)(F)O5	Ki	=	3.9	nM													B
1670257-94-9	FC(F)(F)C1(F)CN(CCC=2N=C3C=4C=CC=5OC(F)(F)OC5C4N=C(N)N3N2)CCC1	NC1=NC=2C(C=3N1N=C(CCN4C[C@](C(F)(F)F)(F)CCC4)N3)=CC=C5C2OC(F)(F)O5	Ki	=	0.9	nM													B
1670257-95-0	FC(F)(F)C1(F)CN(CCC=2N=C3C=4C=CC=5OC(F)(F)OC5C4N=C(N)N3N2)CCC1	NC1=NC=2C(C=3N1N=C(CCN4C[C@@](C(F)(F)F)(F)CCC4)N3)=CC=C5C2OC(F)(F)O5	Ki	=	0.9	nM													B
1670257-96-1	FC1(F)OC=2C=CC3=C(N=C(N)N4N=C(N=C34)CC(N5CC=6C=NC=CC6C5)C)C2O1	NC1=NC=2C(C=3N1N=C(C[C@@H](C)N4CC=5C(C4)=CN=CC5)N3)=CC=C6C2OC(F)(F)O6	Ki	=	7.1	nM													B
1670257-97-2	FC1(F)OC=2C=CC3=C(N=C(N)N4N=C(N=C34)CC(N5C6=NC=CC=C6CC5)C)C2O1	NC1=NC=2C(C=3N1N=C(C[C@@H](C)N4C=5C(CC4)=CC=CN5)N3)=CC=C6C2OC(F)(F)O6	Ki	=	4.2	nM													B
1670257-99-4	FC1(F)OC=2C=CC3=C(N=C(N)N4N=C(N=C34)CC(N5C=6C=NC=CC6CC5)C)C2O1	NC1=NC=2C(C=3N1N=C(C[C@@H](C)N4C=5C(CC4)=CC=NC5)N3)=CC=C6C2OC(F)(F)O6	Ki	=	1.8	nM													B
1670258-00-0	FC1(F)OC=2C=CC3=C(N=C(N)N4N=C(N=C34)CC(N5CC=6C=NC=CC6CC5)C)C2O1	NC1=NC=2C(C=3N1N=C(C[C@@H](C)N4CC=5C(CC4)=CC=NC5)N3)=CC=C6C2OC(F)(F)O6	Ki	=	3.9	nM													B
1670258-01-1	FC1(F)OC=2C=CC3=C(N=C(N)N4N=C(N=C34)CC(N5CC6=NC=CC=C6CC5)C)C2O1	NC1=NC=2C(C=3N1N=C(C[C@@H](C)N4CC=5C(CC4)=CC=CN5)N3)=CC=C6C2OC(F)(F)O6	Ki	=	1.4	nM													B
1670258-02-2	FC1(F)OC=2C=CC3=C(N=C(N)N4N=C(N=C34)CC(N5CC=6OC(=NC6CC5)C)C)C2O1	NC1=NC=2C(C=3N1N=C(C[C@@H](C)N4CC5=C(CC4)N=C(C)O5)N3)=CC=C6C2OC(F)(F)O6	Ki	=	1.3	nM													B
1670258-03-3	FC1(F)OC=2C=CC3=C(N=C(N)N4N=C(N=C34)CC(N5CC=6SC(=NC6CC5)C)C)C2O1	NC1=NC=2C(C=3N1N=C(C[C@@H](C)N4CC5=C(CC4)N=C(C)S5)N3)=CC=C6C2OC(F)(F)O6	Ki	=	2.6	nM													B
1670258-04-4	FC1(F)OC=2C=CC3=C(N=C(N)N4N=C(N=C34)CC(N5CC=6OC(=NC6CC5)C7CC7)C)C2O1	NC1=NC=2C(C=3N1N=C(C[C@@H](C)N4CC5=C(CC4)N=C(O5)C6CC6)N3)=CC=C7C2OC(F)(F)O7	Ki	=	2.4	nM													B
1670258-05-5	FC1(F)OC=2C=CC3=C(N=C(N)N4N=C(N=C34)CC(N5CC=6N=C(SC6CC5)C)C)C2O1	NC1=NC=2C(C=3N1N=C(C[C@@H](C)N4CC5=C(CC4)SC(C)=N5)N3)=CC=C6C2OC(F)(F)O6	Ki	=	1.5	nM													B
1670258-06-6	FC1(F)OC=2C=CC3=C(N=C(N)N4N=C(N=C34)CC(N5CC6=CC(=NN6CC5)C)C)C2O1	NC1=NC=2C(C=3N1N=C(C[C@@H](C)N4CC=5N(CC4)N=C(C)C5)N3)=CC=C6C2OC(F)(F)O6	Ki	=	3.8	nM													B
1670258-07-7	FC1(F)OC=2C=CC3=C(N=C(N)N4N=C(N=C34)CC(N5CC(F)(C)C5)C)C2O1	NC1=NC=2C(C=3N1N=C(C[C@@H](C)N4CC(C)(F)C4)N3)=CC=C5C2OC(F)(F)O5	Ki	=	4.9	nM													B
1670258-08-8	FC1(F)OC=2C=CC3=C(N=C(N)N4N=C(N=C34)CC(N5CCCC(F)(C)C5)C)C2O1	NC1=NC=2C(C=3N1N=C(C[C@@H](C)N4C[C@@](C)(F)CCC4)N3)=CC=C5C2OC(F)(F)O5	Ki	=	12	nM													B
1670258-09-9	FC1(F)OC=2C=CC3=C(N=C(N)N4N=C(N=C34)CC(N5CCCC(F)(C)C5)C)C2O1	NC1=NC=2C(C=3N1N=C(C[C@@H](C)N4C[C@](C)(F)CCC4)N3)=CC=C5C2OC(F)(F)O5	Ki	=	16	nM													B
1670258-10-2	FC1(F)OC=2C=CC3=C(N=C(N)N4N=C(N=C34)CC(N5CC=6C=NC=CC6C5)C)C2O1	NC1=NC=2C(C=3N1N=C(C[C@H](C)N4CC=5C(C4)=CN=CC5)N3)=CC=C6C2OC(F)(F)O6	Ki	=	7.7	nM													B
1670258-11-3	FC1(F)OC=2C=CC3=C(N=C(N)N4N=C(N=C34)CC(N5CC(F)(C)C5)C)C2O1	NC1=NC=2C(C=3N1N=C(C[C@H](C)N4CC(C)(F)C4)N3)=CC=C5C2OC(F)(F)O5	Ki	=	4.8	nM													B
1670258-12-4	FC1(F)OC=2C=CC3=C(N=C(N)N4N=C(N=C34)CC(N5CCCC(F)(C)C5)C)C2O1	NC1=NC=2C(C=3N1N=C(C[C@H](C)N4C[C@@](C)(F)CCC4)N3)=CC=C5C2OC(F)(F)O5	Ki	=	6.1	nM													B
1670258-13-5	FC1(F)OC=2C=CC3=C(N=C(N)N4N=C(N=C34)CC(N5CCCC(F)(C)C5)C)C2O1	NC1=NC=2C(C=3N1N=C(C[C@H](C)N4C[C@](C)(F)CCC4)N3)=CC=C5C2OC(F)(F)O5	Ki	=	12	nM													B
1670258-14-6	FC1(F)OC=2C=CC3=C(N=C(N)N4N=C(N=C34)CC(N5CC6=NC=CC=C6C5)C)C2O1	NC1=NC=2C(C=3N1N=C(C[C@H](C)N4CC=5C(C4)=NC=CC5)N3)=CC=C6C2OC(F)(F)O6	Ki	=	1.2	nM													B
1670258-15-7	FC1(F)OC=2C=CC3=C(N=C(N)N4N=C(N=C34)CC(N5CC6=NC=CC=C6C5)C)C2O1	NC1=NC=2C(C=3N1N=C(C[C@@H](C)N4CC=5C(C4)=NC=CC5)N3)=CC=C6C2OC(F)(F)O6	Ki	=	4.0	nM													B
1670258-16-8	FC1(F)OC=2C=CC3=C(N=C(N)N4N=C(N=C34)CC(N5CC(F)(F)C5)C)C2O1	NC1=NC=2C(C=3N1N=C(C[C@H](C)N4CC(F)(F)C4)N3)=CC=C5C2OC(F)(F)O5	Ki	=	4.8	nM													B
1670258-17-9	FC1(F)OC=2C=CC3=C(N=C(N)N4N=C(N=C34)CC(N5CC(F)(F)C5)C)C2O1	NC1=NC=2C(C=3N1N=C(C[C@@H](C)N4CC(F)(F)C4)N3)=CC=C5C2OC(F)(F)O5	Ki	=	4.1	nM													B
1670258-18-0	FC1(F)OC=2C=CC3=C(N=C(N)N4N=C(N=C34)CC(N5CCCC(F)(F)C5)C)C2O1	NC1=NC=2C(C=3N1N=C(C[C@H](C)N4CC(F)(F)CCC4)N3)=CC=C5C2OC(F)(F)O5	Ki	=	4.3	nM													B
1670258-19-1	FC1(F)OC=2C=CC3=C(N=C(N)N4N=C(N=C34)CC(N5CCCC(F)(F)C5)C)C2O1	NC1=NC=2C(C=3N1N=C(C[C@@H](C)N4CC(F)(F)CCC4)N3)=CC=C5C2OC(F)(F)O5	Ki	=	4.1	nM													B
1670258-20-4	FC(F)C(N1CC2=NC=CC=C2C1)CC=3N=C4C=5C=CC=6OC(F)(F)OC6C5N=C(N)N4N3	NC1=NC=2C(C=3N1N=C(C[C@@H](C(F)F)N4CC=5C(C4)=NC=CC5)N3)=CC=C6C2OC(F)(F)O6	Ki	=	2.2	nM													B
1670258-21-5	FC(F)C(N1CC2=NC=CC=C2C1)CC=3N=C4C=5C=CC=6OC(F)(F)OC6C5N=C(N)N4N3	NC1=NC=2C(C=3N1N=C(C[C@H](C(F)F)N4CC=5C(C4)=NC=CC5)N3)=CC=C6C2OC(F)(F)O6	Ki	=	6.6	nM													B
1670258-22-6	FC1(F)OC=2C=CC3=C(N=C(N)N4N=C(N=C34)CCN5N=CC=C5)C2O1		Ki	=	2.7	nM													B
1670258-23-7	O=C1C2=CC=CN=C2CN1CCC=3N=C4C=5C=CC=6OC(F)(F)OC6C5N=C(N)N4N3		Ki	=	6.5	nM													B
1670258-24-8	FC1CN(C1)C(C)(C)CC=2N=C3C=4C=CC=5OC(F)(F)OC5C4N=C(N)N3N2		Ki	=	31	nM													B
1670258-25-9	FC1=CC=C(C=C1)N2CCN(CC=3N=C4C=5C=CC=6OC(F)(F)OC6C5N=C(N)N4N3)C7(C2)CC7		Ki	=	3.5	nM													B
1670258-26-0	FC1=CN=C(C=C1)N2CCN(CC=3N=C4C=5C=CC=6OC(F)(F)OC6C5N=C(N)N4N3)C7(C2)CC7		Ki	=	3.4	nM													B
1670258-27-1	FC1=CC=CC(=C1)N2CCN(CC=3N=C4C=5C=CC=6OC(F)(F)OC6C5N=C(N)N4N3)C7(C2)CC7		Ki	=	8.7	nM													B
1670258-29-3	FC1(F)OC=2C=CC3=C(N=C(N)N4N=C(N=C34)CN5CCN(C6=CC=C(OCCOC)C=C6)CC57CC7)C2O1		Ki	=	3.7	nM													B
1670258-31-7	FC1=CC=C(C=C1)N2CCN(CC=3N=C4C=5C=CC=6OC(F)(F)OC6C5N=C(N)N4N3)C(C)C2	NC1=NC=2C(C=3N1N=C(CN4[C@H](C)CN(CC4)C5=CC=C(F)C=C5)N3)=CC=C6C2OC(F)(F)O6	Ki	=	2.1	nM													B
1670258-33-9	FC1(F)OC=2C=CC3=C(N=C(N)N4N=C(N=C34)CN5CCN(C=6SC(=NC6)C)CC5C)C2O1	NC1=NC=2C(C=3N1N=C(CN4[C@H](C)CN(CC4)C=5SC(C)=NC5)N3)=CC=C6C2OC(F)(F)O6	Ki	=	4	nM													B
1670258-34-0	FC1(F)OC=2C=CC3=C(N=C(N)N4N=C(N=C34)CN5CCN(C6=NSN=C6Cl)CC5C)C2O1	NC1=NC=2C(C=3N1N=C(CN4[C@H](C)CN(CC4)C=5C(Cl)=NSN5)N3)=CC=C6C2OC(F)(F)O6	Ki	=	7.5	nM													B
1670258-35-1	FC1(F)OC=2C=CC3=C(N=C(N)N4N=C(N=C34)CN5CC(F)(F)C5)C2O1		Ki	=	5.9	nM													B
1670258-36-2	FC1(F)OC=2C=CC3=C(N=C(N)N4N=C(N=C34)CN5CC(C)(C)C5)C2O1		Ki	=	2.9	nM													B
1670258-37-3	FC1(F)OC=2C=CC3=C(N=C(N)N4N=C(N=C34)CN5CC(F)(C)C5)C2O1		Ki	=	1.4	nM													B
1670258-38-4	FC1(F)OC=2C=CC3=C(N=C(N)N4N=C(N=C34)CN5CC(F)(C5)CC)C2O1		Ki	=	2.0	nM													B
1670258-39-5	FC(F)(F)C1(O)CN(CC=2N=C3C=4C=CC=5OC(F)(F)OC5C4N=C(N)N3N2)C1		Ki	=	2.8	nM													B
1670258-40-8	FC(F)(F)C1(F)CN(CC=2N=C3C=4C=CC=5OC(F)(F)OC5C4N=C(N)N3N2)C1		Ki	=	1.4	nM													B
1670258-41-9	FC1CN(CC=2N=C3C=4C=CC=5OC(F)(F)OC5C4N=C(N)N3N2)CC1F	NC1=NC=2C(C=3N1N=C(CN4C[C@H](F)[C@@H](F)C4)N3)=CC=C5C2OC(F)(F)O5	Ki	=	4.4	nM													B
1670258-42-0	FC1(F)OC=2C=CC3=C(N=C(N)N4N=C(N=C34)CN5CCC(F)(F)C5)C2O1		Ki	=	1.8	nM													B
1670258-43-1	FC1=CC=C(OC2CCN(CC=3N=C4C=5C=CC=6OC(F)(F)OC6C5N=C(N)N4N3)CC2)C=C1		Ki	=	4.9	nM													B
1670258-44-2	FC1(F)OC=2C=CC3=C(N=C(N)N4N=C(N=C34)CN5CCCC(F)(F)C5)C2O1		Ki	=	4.2	nM													B
1670258-45-3	FC1(F)OC=2C=CC3=C(N=C(N)N4N=C(N=C34)CN5CCC(F)(F)CC5)C2O1		Ki	=	1.7	nM													B
1670258-46-4	FC1=CC=C2C(=C1)CN(CC=3N=C4C=5C=CC=6OC(F)(F)OC6C5N=C(N)N4N3)C2		Ki	=	2.7	nM													B
1670258-47-5	FC(F)(F)C1=NC=C2C(=N1)CN(CC=3N=C4C=5C=CC=6OC(F)(F)OC6C5N=C(N)N4N3)C2		Ki	=	16	nM													B
1670258-48-6	FC1(F)OC=2C=CC3=C(N=C(N)N4N=C(N=C34)CN5CC6=NN=C(N6CC5)CC)C2O1		Ki	=	110	nM													B
1670258-49-7	FC(F)(F)C1=CC=C2C(=C1)CN(CC=3N=C4C=5C=CC=6OC(F)(F)OC6C5N=C(N)N4N3)C2		Ki	=	4.9	nM													B
1670258-50-0	FC(F)(F)C1=CC=C(C=C1)CNCC=2N=C3C=4C=CC=5OC(F)(F)OC5C4N=C(N)N3N2		Ki	=	1.6	nM													B
1670258-51-1	FC(F)(F)C1(NCC=2N=C3C=4C=CC=5OC(F)(F)OC5C4N=C(N)N3N2)CCC1		Ki	=	1.1	nM													B
1670258-52-2	FC1(F)OC=2C=CC3=C(N=C(N)N4N=C(N=C34)CN(C)C)C2O1		Ki	=	29	nM													B
1670258-53-3	FC1(F)OC=2C=CC3=C(N=C(N)N4N=C(N=C34)CN(CC5=NC(=CS5)C)CC6CC6)C2O1		Ki	=	1.4	nM													B
1670258-54-4	FC1(F)OC=2C=CC3=C(N=C(N)N4N=C(N=C34)CN5N=CC=C5)C2O1		Ki	=	2.5	nM													B
1670258-55-5	FC1(F)OC=2C=CC3=C(N=C(N)N4N=C(N=C34)CN5N=C(C=C5C)C)C2O1		Ki	=	1.0	nM													B
1670258-56-6	FC(F)(F)C1=NN(C(=C1)C(F)(F)F)CC=2N=C3C=4C=CC=5OC(F)(F)OC5C4N=C(N)N3N2		Ki	=	3.9	nM													B
1670258-57-7	FC1(F)OC=2C=CC3=C(N=C(N)N4N=C(N=C34)C(N5CC(F)(F)C5)C)C2O1	NC1=NC=2C(C=3N1N=C([C@@H](C)N4CC(F)(F)C4)N3)=CC=C5C2OC(F)(F)O5	Ki	=	130	nM													B
1670258-58-8	FC1(F)OC=2C=CC3=C(N=C(N)N4N=C(N=C34)C(N5CC(F)(F)C5)C)C2O1	NC1=NC=2C(C=3N1N=C([C@H](C)N4CC(F)(F)C4)N3)=CC=C5C2OC(F)(F)O5	Ki	=	56	nM													B
1670258-59-9	FC1CN(CC1F)C(C=2N=C3C=4C=CC=5OC(F)(F)OC5C4N=C(N)N3N2)C	NC1=NC=2C(C=3N1N=C([C@@H](C)N4C[C@H](F)[C@@H](F)C4)N3)=CC=C5C2OC(F)(F)O5	Ki	=	64	nM													B
1670258-60-2	FC1CN(CC1F)C(C=2N=C3C=4C=CC=5OC(F)(F)OC5C4N=C(N)N3N2)C	NC1=NC=2C(C=3N1N=C([C@H](C)N4C[C@H](F)[C@@H](F)C4)N3)=CC=C5C2OC(F)(F)O5	Ki	=	24	nM													B
1670258-61-3	FC1(F)OC=2C=CC3=C(N=C(N)N4N=C(N=C34)C(N5CCCC(F)(F)C5)C)C2O1	NC=1N2C(C=3C(=C4C(=CC3)OC(F)(F)O4)N1)=NC([C@@H](C)N5CC(F)(F)CCC5)=N2	Ki	=	89	nM													B
1670258-64-6	FC1(F)OC=2C=CC3=C(N=C(N)N4N=C(N=C34)C(N5CCCC(F)(F)C5)C)C2O1	NC=1N2C(C=3C(=C4C(=CC3)OC(F)(F)O4)N1)=NC([C@H](C)N5CC(F)(F)CCC5)=N2	Ki	=	25	nM													B
1670258-66-8	FC1(F)OC=2C=CC3=C(N=C(N)N4N=C(N=C34)CCCN5CC6=NC=CC=C6C5)C2O1		Ki	=	1.9	nM													B
1670258-68-0	FC(F)(F)CN1CCCC(C=2N=C3C=4C=CC=5OC(F)(F)OC5C4N=C(N)N3N2)C1	NC=1N2C(C=3C(=C4C(=CC3)OC(F)(F)O4)N1)=NC(=N2)[C@]5(CN(CC(F)(F)F)CCC5)[H]	Ki	=	1.0	nM													B
1670258-69-1	FC(F)CN1CCCC(C=2N=C3C=4C=CC=5OC(F)(F)OC5C4N=C(N)N3N2)C1	NC=1N2C(C=3C(=C4C(=CC3)OC(F)(F)O4)N1)=NC(=N2)[C@]5(CN(CC(F)F)CCC5)[H]	Ki	=	1.5	nM													B
1670258-71-5	FC(F)(F)CCN1CCCC(C=2N=C3C=4C=CC=5OC(F)(F)OC5C4N=C(N)N3N2)C1	NC=1N2C(C=3C(=C4C(=CC3)OC(F)(F)O4)N1)=NC(=N2)[C@]5(CN(CCC(F)(F)F)CCC5)[H]	Ki	=	55	nM													B
1670258-73-7	FC(F)(F)CCN1CCCC(C=2N=C3C=4C=CC=5OC(F)(F)OC5C4N=C(N)N3N2)C1	NC=1N2C(C=3C(=C4C(=CC3)OC(F)(F)O4)N1)=NC(=N2)[C@@]5(CN(CCC(F)(F)F)CCC5)[H]	Ki	=	1.2	nM													B
1670258-75-9	FC1=CC=CC(=C1)N2CCCC(C=3N=C4C=5C=CC=6OC(F)(F)OC6C5N=C(N)N4N3)C2	NC=1N2C(C=3C(=C4C(=CC3)OC(F)(F)O4)N1)=NC(=N2)[C@]5(CN(CCC5)C6=CC(F)=CC=C6)[H]	Ki	=	1.2	nM													B
1670258-76-0	FC1=CC=CC(=C1)N2CCCC(C=3N=C4C=5C=CC=6OC(F)(F)OC6C5N=C(N)N4N3)C2	NC=1N2C(C=3C(=C4C(=CC3)OC(F)(F)O4)N1)=NC(=N2)[C@@]5(CN(CCC5)C6=CC(F)=CC=C6)[H]	Ki	=	59	nM													B
1670258-78-2	FC=1C=C(F)C=C(C1)N2CCCC(C=3N=C4C=5C=CC=6OC(F)(F)OC6C5N=C(N)N4N3)C2	NC=1N2C(C=3C(=C4C(=CC3)OC(F)(F)O4)N1)=NC(=N2)[C@]5(CN(CCC5)C6=CC(F)=CC(F)=C6)[H]	Ki	=	1.2	nM													B
1670258-79-3	FC=1C=C(F)C=C(C1)N2CCCC(C=3N=C4C=5C=CC=6OC(F)(F)OC6C5N=C(N)N4N3)C2	NC=1N2C(C=3C(=C4C(=CC3)OC(F)(F)O4)N1)=NC(=N2)[C@@]5(CN(CCC5)C6=CC(F)=CC(F)=C6)[H]	Ki	=	140	nM													B
1670258-81-7	FC1(F)OC=2C=CC3=C(N=C(N)N4N=C(N=C34)C5CN(C=6C=NC=NC6)CCC5)C2O1	NC=1N2C(C=3C(=C4C(=CC3)OC(F)(F)O4)N1)=NC(=N2)[C@]5(CN(CCC5)C=6C=NC=NC6)[H]	Ki	=	44	nM													B
1670258-84-0	FC1(F)OC=2C=CC3=C(N=C(N)N4N=C(N=C34)C5CN(C=6C=NC=NC6)CCC5)C2O1	NC=1N2C(C=3C(=C4C(=CC3)OC(F)(F)O4)N1)=NC(=N2)[C@@]5(CN(CCC5)C=6C=NC=NC6)[H]	Ki	=	2.9	nM													B
1670258-90-8	FC1(F)OC=2C=CC3=C(N=C(N)N4N=C(N=C34)CC5CN(C5)C6CCC6)C2O1		Ki	=	65	nM													B
1670258-91-9	FC1(F)OC=2C=CC3=C(N=C(N)N4N=C(N=C34)CC5CN(C5)CC(F)(F)C)C2O1		Ki	=	5.5	nM													B
1670258-92-0	FC1(F)OC=2C=CC3=C(N=C(N)N4N=C(N=C34)CC5CN(C6=NC=CC=C6)C5)C2O1		Ki	=	170	nM													B
1670258-95-3	FC(F)(F)CCN1CCC(CC=2N=C3C=4C=CC=5OC(F)(F)OC5C4N=C(N)N3N2)C1	NC1=NC=2C(C=3N1N=C(C[C@@H]4CN(CCC(F)(F)F)CC4)N3)=CC=C5C2OC(F)(F)O5	Ki	=	20	nM													B
1670258-98-6	FC1(F)OC=2C=CC3=C(N=C(N)N4N=C(N=C34)CC(N)C5CC5)C2O1	NC1=NC=2C(C=3N1N=C(C[C@H](N)C4CC4)N3)=CC=C5C2OC(F)(F)O5	Ki	=	19	nM													B
1670258-99-7	FC1(F)OC=2C=CC3=C(N=C(N)N4N=C(N=C34)CC(N)C5CC5)C2O1	NC1=NC=2C(C=3N1N=C(C[C@@H](N)C4CC4)N3)=CC=C5C2OC(F)(F)O5	Ki	=	180	nM													B
1670259-00-3	FC1(F)OC=2C=CC3=C(N=C(N)N4N=C(N=C34)C5CCC(N6CCCC(F)(F)C6)C5)C2O1	NC=1N2C(C=3C(=C4C(=CC3)OC(F)(F)O4)N1)=NC(=N2)[C@@]5(C[C@](CC5)(N6CC(F)(F)CCC6)[H])[H]	Ki	=	16	nM													B
1670259-01-4	FC1(F)OC=2C=CC3=C(N=C(N)N4N=C(N=C34)C5CCC(N6CCCC(F)(F)C6)C5)C2O1	NC=1N2C(C=3C(=C4C(=CC3)OC(F)(F)O4)N1)=NC(=N2)[C@@]5(C[C@@](CC5)(N6CC(F)(F)CCC6)[H])[H]	Ki	=	32	nM													B
1671087-91-4	FC1(F)OC=2C=CC3=C(N=C(N)N4N=C(N=C34)CCN5CC(OC(C)C5)C)C2O1	NC1=NC=2C(C=3N1N=C(CCN4C[C@H](C)O[C@H](C)C4)N3)=CC=C5C2OC(F)(F)O5	Ki	=	36	nM													B
1671087-92-5	FC1(F)OC=2C=CC3=C(N=C(N)N4N=C(N=C34)CCN5CC6CNCC6C5)C2O1	NC1=NC=2C(C=3N1N=C(CCN4C[C@@]5([C@](C4)(CNC5)[H])[H])N3)=CC=C6C2OC(F)(F)O6	Ki	=	40	nM													B
1671087-93-6	FC1(F)OC=2C=CC3=C(N=C(N)N4N=C(N=C34)CCNC5CC6(CNC6)C5)C2O1		Ki	=	90	nM													B
1671087-94-7	FC(F)CN1CCC(CC=2N=C3C=4C=CC=5OC(F)(F)OC5C4N=C(N)N3N2)C1		Ki	=	5.3	nM													B
1671087-95-8	FC1(F)OC=2C=CC3=C(N=C(N)N4N=C(N=C34)CC5CN(CCOC)CC5)C2O1		Ki	=	75	nM													B
1932607-12-9	O=C(NCC1=NC=CC=C1C)C2=NC(=C(N=C2N)C3=NC=CO3)C		Ki	=	0.20	nM													B
1932607-14-1	O=C(NCC1=NC=CC=C1C2CC2)C3=NC(=C(N=C3N)C4=NC=CO4)C		Ki	=	0.22	nM													B
1932607-18-5	O=C(NCC1=CC=CC2=CC=CN=C21)C3=NC(=C(N=C3N)C4=NC=CO4)C		Ki	=	0.64	nM													B
1932607-20-9	O=C(NCC1=NC(=CC=C1)C)C2=NC(=C(N=C2N)C3=NC=CO3)C		Ki	=	0.57	nM													B
1932607-22-1	O=C(NCC=1C(F)=CC=CC1F)C2=NC(=C(N=C2N)C3=NC=CO3)C		Ki	=	0.12	nM													B
1932607-24-3	O=C(NCC=1ON=CC1)C2=NC(=C(N=C2N)C3=NC=CO3)C		Ki	=	9.82	nM													B
1932607-25-4	O=C(NCC1=NC=CO1)C2=NC(=C(N=C2N)C3=NC=CO3)C		Ki	=	6.06	nM													B
1932607-28-7	O=C(NCC1=NC(=CN1)C)C2=NC(=C(N=C2N)C3=NC=CO3)C		Ki	=	2.12	nM													B
1932607-31-2	O=C(NCC1=NC=CN1C)C2=NC(=C(N=C2N)C3=NC=CO3)C		Ki	=	1.25	nM													B
1932607-33-4	O=C(NCC1=NC=CN1)C2=NC(=C(N=C2N)C3=NC=CO3)C		Ki	=	5.14	nM													B
1932607-35-6	O=C(NCC=1SC=NC1)C2=NC(=C(N=C2N)C3=NC=CO3)C		Ki	=	17.3	nM													B
1932607-38-9	O=C(NCC1=NC=CC=C1C(F)(F)F)C2=NC(=C(N=C2N)C3=NC=CO3)C		Ki	=	0.15	nM													B
1932607-39-0	O=C(NCC1=NC=CC=N1)C2=NC(=C(N=C2N)C3=NC=CO3)C		Ki	=	2.76	nM													B
1932607-41-4	O=C(NCC1=NC=CC=C1F)C2=NC(=C(N=C2N)C3=NC=CO3)C		Ki	=	0.37	nM													B
1932607-44-7	O=C(NCC1=NC(=CC=C1)N(C)C)C2=NC(=C(N=C2N)C3=NC=CO3)C		Ki	=	0.93	nM													B
1932607-46-9	O=C(NCC1=NC(OC)=CC=C1)C2=NC(=C(N=C2N)C3=NC=CO3)C		Ki	=	0.92	nM													B
1932607-48-1	O=C(NCC=1C=CC=C2C=CN=CC21)C3=NC(=C(N=C3N)C4=NC=CO4)C		Ki	=	0.29	nM													B
1932607-49-2	O=C(C1=NC(=C(N=C1N)C2=NC=CO2)C)N3C=4C=CC=CC4CCC3		Ki	=	78.48	nM													B
1932607-52-7	O=C(NCCC1=NC=CC=C1)C2=NC(=C(N=C2N)C3=NC=CO3)C		Ki	=	16.15	nM													B
1932607-54-9	O=C(NCC1=NN(C=C1)C)C2=NC(=C(N=C2N)C3=NC=CO3)C		Ki	=	1.71	nM													B
1932607-56-1	O=C(NCC=1C=CN=CC1)C2=NC(=C(N=C2N)C3=NC=CO3)C		Ki	=	119.5	nM													B
1932607-58-3	O=C(NCC=1C=NC=CC1)C2=NC(=C(N=C2N)C3=NC=CO3)C		Ki	=	14.48	nM													B
1932607-60-7	O=C(NCC=1N=CC2=CC=CC=C2C1)C3=NC(=C(N=C3N)C4=NC=CO4)C		Ki	=	0.34	nM													B
1932607-62-9	O=C(NCC=1C=CC=CC1F)C2=NC(=C(N=C2N)C3=NC=CO3)C		Ki	=	0.31	nM													B
1932607-65-2	O=C(NCC=1C=CC=C(F)C1)C2=NC(=C(N=C2N)C3=NC=CO3)C		Ki	=	0.74	nM													B
1932607-67-4	O=C(NCC1=CC=C(F)C=C1)C2=NC(=C(N=C2N)C3=NC=CO3)C		Ki	=	1.50	nM													B
1932607-70-9	O=C(NCC1=NC=2C=CC=CC2C=C1)C3=NC(=C(N=C3N)C4=NC=CO4)C		Ki	=	2.80	nM													B
1932607-72-1	O=C(C1=NC(=C(N=C1N)C2=NC=CO2)C)N3CCCC(F)(F)C3		Ki	=	846.6	nM													B
1932607-76-5	O=C(NCC1=NC(=CC(=C1)C)C)C2=NC(=C(N=C2N)C3=NC=CO3)C		Ki	=	0.40	nM													B
1932607-78-7	O=C(NCC=1C=CC=C2C1N=CN2CC(F)F)C3=NC(=C(N=C3N)C4=NC=CO4)C		Ki	=	0.46	nM													B
1932607-81-2	O=C(NCC1=NC(=C(N1C)C)C)C2=NC(=C(N=C2N)C3=NC=CO3)C		Ki	=	7.77	nM													B
1932607-83-4	O=C(NCC=1N=CN(C1C)C(C)C)C2=NC(=C(N=C2N)C3=NC=CO3)C		Ki	=	2.27	nM													B
1932607-86-7	O=C(NCC=1OC=NC1)C2=NC(=C(N=C2N)C3=NC=CO3)C		Ki	=	33.86	nM													B
1932607-88-9	O=C(NCC=1SN=CC1)C2=NC(=C(N=C2N)C3=NC=CO3)C		Ki	=	14.59	nM													B
1932607-90-3	O=C(NCC1=NC(=CC=C1C)C)C2=NC(=C(N=C2N)C3=NC=CO3)C		Ki	=	0.59	nM													B
1932607-91-4	O=C(NCC1=NC=CC(=C1)C(F)(F)F)C2=NC(=C(N=C2N)C3=NC=CO3)C		Ki	=	0.67	nM													B
1932607-93-6	O=C(NCC1=NC=CC=C1OC)C2=NC(=C(N=C2N)C3=NC=CO3)C		Ki	=	0.12	nM													B
1932607-94-7	O=C(NCC1=NC=CN1CC(F)F)C2=NC(=C(N=C2N)C3=NC=CO3)C		Ki	=	0.53	nM													B
1932607-96-9	O=C(NCC1=NC=CC(Cl)=C1)C2=NC(=C(N=C2N)C3=NC=CO3)C		Ki	=	0.73	nM													B
1932607-98-1	O=C(NCC=1C=CN=CC1Cl)C2=NC(=C(N=C2N)C3=NC=CO3)C		Ki	=	5.59	nM													B
1932608-00-8	O=C(NCC1=NC=C(F)C=C1Cl)C2=NC(=C(N=C2N)C3=NC=CO3)C		Ki	=	1.80	nM													B
1932608-01-9	O=C(NCC1=NN=CC=C1C)C2=NC(=C(N=C2N)C3=NC=CO3)C		Ki	=	1.01	nM													B
1932608-03-1	O=C(NCC1=NC=C(Cl)C=C1)C2=NC(=C(N=C2N)C3=NC=CO3)C		Ki	=	1.26	nM													B
1932608-06-4	O=C(NCC1=CC=CN(C1=O)C)C2=NC(=C(N=C2N)C3=NC=CO3)C		Ki	=	1.25	nM													B
1932608-08-6	O=C(NCC1=NC=CC=C1)C2=NC(=C(N=C2N)C3=NC=CO3)C		Ki	=	0.72	nM													B
1932608-10-0	O=C(NCC=1C=CC=CN1=O)C2=NC(=C(N=C2N)C3=NC=CO3)C		Ki	=	4.88	nM													B
1932608-14-4	O=C(NCC1=CN=C(F)C=C1)C2=NC(=C(N=C2N)C3=NC=CO3)C		Ki	=	26.1	nM													B
1932608-17-7	O=C(NCC1=NC(Cl)=CC(=C1)C(F)(F)F)C2=NC(=C(N=C2N)C3=NC=CO3)C		Ki	=	1.77	nM													B
1932608-20-2	O=C(NCC=1N=C(C(OC)=CC1)C(F)(F)F)C2=NC(=C(N=C2N)C3=NC=CO3)C		Ki	=	3.89	nM													B
1932608-22-4	O=C(NCC1=NN=CC(=C1)C)C2=NC(=C(N=C2N)C3=NC=CO3)C		Ki	=	21.52	nM													B
1932608-24-6	O=C(NCC1=NC=C(F)C=C1)C2=NC(=C(N=C2N)C3=NC=CO3)C		Ki	=	1.03	nM													B
1932608-26-8	O=C(NCC1=NC=CC(OCC(F)(F)F)=C1C)C2=NC(=C(N=C2N)C3=NC=CO3)C		Ki	=	4.56	nM													B
1932608-28-0	O=C(NCC1=NC=C(C=C1)C(F)(F)F)C2=NC(=C(N=C2N)C3=NC=CO3)C		Ki	=	14.82	nM													B
1932608-30-4	O=C(NCC(C=1C=CN=CC1)(C)C)C2=NC(=C(N=C2N)C3=NC=CO3)C		Ki	=	9.20	nM													B
1932608-32-6	O=C(NCC1=NC=CC(F)=C1)C2=NC(=C(N=C2N)C3=NC=CO3)C		Ki	=	2.46	nM													B
1932608-34-8	O=C(NCC1=NC=C(F)C=C1F)C2=NC(=C(N=C2N)C3=NC=CO3)C		Ki	=	0.62	nM													B
1932608-37-1	O=C(NCC=1N=C(C=C(C1)C(F)F)C(F)F)C2=NC(=C(N=C2N)C3=NC=CO3)C		Ki	=	2.52	nM													B
1932608-39-3	O=C(NCC1=CC=CNC1=O)C2=NC(=C(N=C2N)C3=NC=CO3)C		Ki	=	1.49	nM													B
1932608-41-7	O=C(NCC1=CC=CN=C1Cl)C2=NC(=C(N=C2N)C3=NC=CO3)C		Ki	=	4.19	nM													B
1932608-43-9	O=C(NC1CCN(C2=NC=CC=N2)CC1)C3=NC(=C(N=C3N)C4=NC=CO4)C		Ki	=	24.38	nM													B
1932608-45-1	O=C(NCC=1C=CN=CC1C)C2=NC(=C(N=C2N)C3=NC=CO3)C		Ki	=	64.09	nM													B
1932608-48-4	O=C(NCC(=O)N1CCC1)C2=NC(=C(N=C2N)C3=NC=CO3)C		Ki	=	27.29	nM													B
1932608-50-8	O=C(NCC=1C=NC=NC1)C2=NC(=C(N=C2N)C3=NC=CO3)C		Ki	=	56.46	nM													B
1932608-52-0	O=C(NCC1=CC=C(N=C1C)C)C2=NC(=C(N=C2N)C3=NC=CO3)C		Ki	=	41.03	nM													B
1932608-54-2	O=C(NCC=1SC(=NC1C)C)C2=NC(=C(N=C2N)C3=NC=CO3)C		Ki	=	23.84	nM													B
1932608-56-4	O=C(NCC1=NC=CC=C1Cl)C2=NC(=C(N=C2N)C3=NC=CO3)C		Ki	=	0.29	nM													B
1932608-58-6	O=C(NCC1=CC(=CN=C1F)C)C2=NC(=C(N=C2N)C3=NC=CO3)C		Ki	=	4.64	nM													B
1932608-60-0	O=C(NCC1=NC=C(Cl)C=C1F)C2=NC(=C(N=C2N)C3=NC=CO3)C		Ki	=	2.27	nM													B
1932608-63-3	O=C(NCC=1C=C(N=C(C1)C(F)F)C(F)F)C2=NC(=C(N=C2N)C3=NC=CO3)C		Ki	=	40.37	nM													B
1932608-65-5	O=C(NCC=1N=CN=CC1)C2=NC(=C(N=C2N)C3=NC=CO3)C		Ki	=	50.14	nM													B
1932608-66-6	O=C(NCC1=NN(C=C1C)C)C2=NC(=C(N=C2N)C3=NC=CO3)C		Ki	=	0.83	nM													B
1932608-68-8	O=C(NCC=1C=NN(C1C)C)C2=NC(=C(N=C2N)C3=NC=CO3)C		Ki	=	5.72	nM													B
1932608-72-4	O=C(NCC1=NC=CN1CC)C2=NC(=C(N=C2N)C3=NC=CO3)C		Ki	=	0.34	nM													B
1932608-74-6	O=C(NCC1=NC(OC)=CC=C1C)C2=NC(=C(N=C2N)C3=NC=CO3)C		Ki	=	1.59	nM													B
1932608-77-9	O=C(NCC=1N=C(C=C(N1)C)C)C2=NC(=C(N=C2N)C3=NC=CO3)C		Ki	=	2.80	nM													B
1932608-79-1	O=C(NC1CCC(F)(F)CC1)C2=NC(=C(N=C2N)C3=NC=CO3)C		Ki	=	3.18	nM													B
1932608-81-5	O=C(NCC=1N=C(C=CC1)C(C)C)C2=NC(=C(N=C2N)C3=NC=CO3)C		Ki	=	0.7	nM													B
1932608-83-7	O=C(NCC1=NC=CN1C(C)C)C2=NC(=C(N=C2N)C3=NC=CO3)C		Ki	=	0.471	nM													B
1932608-85-9	O=C(NCC1=NC(C2=NC=CC=C2)=C(C=C1)C)C3=NC(=C(N=C3N)C4=NC=CO4)C		Ki	=	6.15	nM													B
1932608-87-1	O=C(NCC1=NC(=CC=C1C)C(C)C)C2=NC(=C(N=C2N)C3=NC=CO3)C		Ki	=	0.75	nM													B
1932608-89-3	O=C(NCC1=NC(=CC=C1C)CCOCC)C2=NC(=C(N=C2N)C3=NC=CO3)C		Ki	=	4.95	nM													B
1932608-91-7	O=C(NCC1=CC=CN(C1=O)CC(F)F)C2=NC(=C(N=C2N)C3=NC=CO3)C		Ki	=	2.93	nM													B
1932608-94-0	O=C(NCC1=NC(=CN1C)C(F)(F)F)C2=NC(=C(N=C2N)C3=NC=CO3)C		Ki	=	11.43	nM													B
1932608-96-2	N#CC1(CNC(=O)C2=NC(=C(N=C2N)C3=NC=CO3)C)CCC1		Ki	=	4.0	nM													B
1932608-98-4	O=C(NCC1=CC=CC=2C=CNC21)C3=NC(=C(N=C3N)C4=NC=CO4)C		Ki	=	0.28	nM													B
1932608-99-5	O=C(NCC1=CN=C2C=CC=CN21)C3=NC(=C(N=C3N)C4=NC=CO4)C		Ki	=	12.85	nM													B
1932609-01-2	O=C(NCC1=C(N=C2C=CC=CN21)C)C3=NC(=C(N=C3N)C4=NC=CO4)C		Ki	=	35.23	nM													B
1932609-04-5	O=C(NCC1=CC=C2C(=NCCC2)N1)C3=NC(=C(N=C3N)C4=NC=CO4)C		Ki	=	2.93	nM													B
1932609-06-7	O=C(NCC1=CC=CN(=O)=C1)C2=NC(=C(N=C2N)C3=NC=CO3)C		Ki	=	208.2	nM													B
1932609-09-0	O=C(NCC=1N=CN(C1C)CC2CC2)C3=NC(=C(N=C3N)C4=NC=CO4)C		Ki	=	110.2	nM													B
1932609-11-4	O=C(NC1CCC(CC1)C(F)(F)F)C2=NC(=C(N=C2N)C3=NC=CO3)C	CC=1C(=NC(N)=C(C(N[C@@H]2CC[C@H]([C@@](F)(F)F)CC2)=O)N1)C3=NC=CO3	Ki	=	12.88	nM													B
1932609-13-6	O=C(NCC=1N=C2C=CC(=CN2C1)C)C3=NC(=C(N=C3N)C4=NC=CO4)C		Ki	=	11.89	nM													B
1932609-14-7	O=C(NCC1=NNC2=C1CCC2)C3=NC(=C(N=C3N)C4=NC=CO4)C		Ki	=	0.35	nM													B
1932609-15-8	O=C(C1=NC(=C(N=C1N)C2=NC=CO2)C)N(C)C(C3=NC=CC=C3)C		Ki	=	251.6	nM													B
1932609-16-9	O=C(NCC1=NC=C(F)C=C1C)C2=NC(=C(N=C2N)C3=NC=CO3)C		Ki	=	1.15	nM													B
1932609-18-1	O=C(NCC1=NC=CC(=N1)C(F)(F)F)C2=NC(=C(N=C2N)C3=NC=CO3)C		Ki	=	6.58	nM													B
1932609-19-2	O=C(NCC1=NC=C(F)C=N1)C2=NC(=C(N=C2N)C3=NC=CO3)C		Ki	=	14.98	nM													B
1932609-20-5	O=C(NCC1=NC=CC(=N1)OC)C2=NC(=C(N=C2N)C3=NC=CO3)C		Ki	=	1.32	nM													B
1932609-21-6	O=C(NCC=1N=C2C=C(C=CN2C1)C)C3=NC(=C(N=C3N)C4=NC=CO4)C		Ki	=	82.2	nM													B
1932609-22-7	O=C(NCC(=O)C1=CC=C(F)C=C1)C2=NC(=C(N=C2N)C3=NC=CO3)C		Ki	=	14.54	nM													B
1932609-23-8	O=C(NCCCN1CCC(F)(F)C1)C2=NC(=C(N=C2N)C3=NC=CO3)C		Ki	=	30.22	nM													B
1932609-24-9	O=C(NCC=1N=CN(C1)CC2CC2)C3=NC(=C(N=C3N)C4=NC=CO4)C		Ki	=	5.76	nM													B
1932609-25-0	O=C(NC1CCC(F)(F)C1)C2=NC(=C(N=C2N)C3=NC=CO3)C		Ki	=	8.74	nM													B
1932609-27-2	O=C(NC1CN(CCC1)CC(F)(F)F)C2=NC(=C(N=C2N)C3=NC=CO3)C		Ki	=	21.35	nM													B
1932609-30-7	O=C(NC1CNCCC1)C2=NC(=C(N=C2N)C3=NC=CO3)C		Ki	=	104.2	nM													B
1932609-32-9	O=C(NC1CCC(CC1)C(F)(F)F)C2=NC(=C(N=C2N)C3=NC=CO3)C	CC=1C(=NC(N)=C(C(N[C@@H]2CC[C@@H](C(F)(F)F)CC2)=O)N1)C3=NC=CO3	Ki	=	31.68	nM													B
1932609-34-1	O=C(NCC=1N=C(C=CC1)C(O)(C)C)C2=NC(=C(N=C2N)C3=NC=CO3)C		Ki	=	6.24	nM													B
1932609-35-2	O=C(NCC1=NC(=CN1C)C)C2=NC(=C(N=C2N)C3=NC=CO3)C		Ki	=	5.81	nM													B
1932609-37-4	O=C(NCC=1N=C(C=CC1)C(F)(F)F)C2=NC(=C(N=C2N)C3=NC=CO3)C		Ki	=	3.19	nM													B
1932609-40-9	O=C(NCC1=NC(=CC=C1)COC)C2=NC(=C(N=C2N)C3=NC=CO3)C		Ki	=	2.91	nM													B
1932609-43-2	O=C(NCCOC)C1=NC(=C(N=C1N)C2=NC=CO2)C		Ki	=	17.41	nM													B
1932609-45-4	O=C(NCC1=CC=CN=C1OC)C2=NC(=C(N=C2N)C3=NC=CO3)C		Ki	=	1.77	nM													B
1932609-46-5	O=C(C1=NC(=C(N=C1N)C2=NC=CO2)C)N3CC4=NC=CC=C4CC3		Ki	=	18.81	nM													B
1932609-47-6	O=C(NCC1=NC=C(C=N1)C(F)(F)F)C2=NC(=C(N=C2N)C3=NC=CO3)C		Ki	=	83	nM													B
1932609-49-8	O=C(NCC1=NC=CN1C2CCC2)C3=NC(=C(N=C3N)C4=NC=CO4)C		Ki	=	0.28	nM													B
1932609-52-3	O=C(NCC1CC1)C2=NC(=C(N=C2N)C3=NC=CO3)C		Ki	=	12.49	nM													B
1932609-55-6	O=C(NCC1=CC(F)=CC=C1O)C2=NC(=C(N=C2N)C3=NC=CO3)C		Ki	=	0.20	nM													B
1932609-59-0	O=C(NC1C=2C=CC=CC2CC1O)C3=NC(=C(N=C3N)C4=NC=CO4)C	N(C(=O)C=1C(N)=NC(=C(C)N1)C2=NC=CO2)[C@H]3C=4C(C[C@@H]3O)=CC=CC4	Ki	=	3.41	nM													B
1932609-61-4	O=C(C1=NC(=C(N=C1N)C2=NC=CO2)C)N3CCC3C=4C=CC=CC4		Ki	=	10.33	nM													B
1932609-63-6	O=C(NCC=1SC=CC1)C2=NC(=C(N=C2N)C3=NC=CO3)C		Ki	=	0.36	nM													B
1932609-65-8	O=C(NCC1=CC=C(C=C1)C(C)C)C2=NC(=C(N=C2N)C3=NC=CO3)C		Ki	=	2.59	nM													B
1932609-67-0	O=C(NCC1=CC=C(C=C1)C2CC2)C3=NC(=C(N=C3N)C4=NC=CO4)C		Ki	=	3.39	nM													B
1932609-69-2	O=C(NCC=1C=CC=C(C1F)C)C2=NC(=C(N=C2N)C3=NC=CO3)C		Ki	=	0.17	nM													B
1932609-71-6	O=C(NCC=1C(=CC(=CC1C)C)C)C2=NC(=C(N=C2N)C3=NC=CO3)C		Ki	=	0.27	nM													B
1932609-74-9	O=C(NCC1=CC=C(F)C(=C1)C)C2=NC(=C(N=C2N)C3=NC=CO3)C		Ki	=	0.31	nM													B
1932609-76-1	O=C(NC1C=2C=CC=CC2CC1)C3=NC(=C(N=C3N)C4=NC=CO4)C	N(C(=O)C=1C(N)=NC(=C(C)N1)C2=NC=CO2)[C@@H]3C=4C(CC3)=CC=CC4	Ki	=	0.59	nM													B
1932609-78-3	O=C(NCC1=CC=C(C=C1)CC)C2=NC(=C(N=C2N)C3=NC=CO3)C		Ki	=	3.03	nM													B
1932609-79-4	O=C(NC1C=2C=CC=CC2CC1)C3=NC(=C(N=C3N)C4=NC=CO4)C	N(C(=O)C=1C(N)=NC(=C(C)N1)C2=NC=CO2)[C@H]3C=4C(CC3)=CC=CC4	Ki	=	0.22	nM													B
1932609-82-9	O=C(NCC1=CC=CN1C)C2=NC(=C(N=C2N)C3=NC=CO3)C		Ki	=	0.39	nM													B
1932609-84-1	O=C(NCC1=CC=C(N1C)C)C2=NC(=C(N=C2N)C3=NC=CO3)C		Ki	=	0.70	nM													B
1932609-87-4	O=C(NCC=1C=CC=C(OC)C1)C2=NC(=C(N=C2N)C3=NC=CO3)C		Ki	=	1.72	nM													B
1932609-88-5	O=C(NCC=1C=CC=CC1OC)C2=NC(=C(N=C2N)C3=NC=CO3)C		Ki	=	0.38	nM													B
1932609-90-9	O=C(NC1C=2C=CC=CC2OCC1)C3=NC(=C(N=C3N)C4=NC=CO4)C	N(C(=O)C=1C(N)=NC(=C(C)N1)C2=NC=CO2)[C@H]3C=4C(OCC3)=CC=CC4	Ki	=	4.22	nM													B
1932609-92-1	O=C(NC1C=2C=CC=CC2OCC1)C3=NC(=C(N=C3N)C4=NC=CO4)C	N(C(=O)C=1C(N)=NC(=C(C)N1)C2=NC=CO2)[C@@H]3C=4C(OCC3)=CC=CC4	Ki	=	5.57	nM													B
1932609-94-3	O=C(NC1C=2C=CC=CC2OC1)C3=NC(=C(N=C3N)C4=NC=CO4)C	N(C(=O)C=1C(N)=NC(=C(C)N1)C2=NC=CO2)[C@@H]3C=4C(OC3)=CC=CC4	Ki	=	0.60	nM													B
1932609-96-5	O=C(NCC1=CC=C(OC)C=C1)C2=NC(=C(N=C2N)C3=NC=CO3)C		Ki	=	15.82	nM													B
1932609-98-7	O=C(NCC1=NC=2C=CC=CC2S1)C3=NC(=C(N=C3N)C4=NC=CO4)C		Ki	=	0.86	nM													B
1932610-00-8	O=C(NCC=1N=C(SC1)C=2SC=CC2)C3=NC(=C(N=C3N)C4=NC=CO4)C		Ki	=	3.59	nM													B
1932610-03-1	O=C(C1=NC(=C(N=C1N)C2=NC=CO2)C)N3CC=4N=CN=CC4C3		Ki	=	4.58	nM													B
1932610-06-4	O=C(NCC=1C=CC=CC1O)C2=NC(=C(N=C2N)C3=NC=CO3)C		Ki	=	0.14	nM													B
1932610-08-6	O=C(NCC1=CC(=CC=C1O)C)C2=NC(=C(N=C2N)C3=NC=CO3)C		Ki	=	0.12	nM													B
1932610-10-0	O=C(NCC1=CC=C(O)C=C1)C2=NC(=C(N=C2N)C3=NC=CO3)C		Ki	=	13.92	nM													B
1932610-13-3	O=C(NC1C=2C=CC=CC2CC1O)C3=NC(=C(N=C3N)C4=NC=CO4)C	N(C(=O)C=1C(N)=NC(=C(C)N1)C2=NC=CO2)[C@@H]3C=4C(C[C@@H]3O)=CC=CC4	Ki	=	68.93	nM													B
1932610-15-5	O=C(NC1C=2C=CC=CC2OC1)C3=NC(=C(N=C3N)C4=NC=CO4)C	N(C(=O)C=1C(N)=NC(=C(C)N1)C2=NC=CO2)[C@H]3C=4C(OC3)=CC=CC4	Ki	=	0.60	nM													B
1932610-17-7	O=C(NCC=1C=CC=C(O)C1)C2=NC(=C(N=C2N)C3=NC=CO3)C		Ki	=	1.97	nM													B
1932610-19-9	O=C(NC1C=2C=CC=CC2CC1O)C3=NC(=C(N=C3N)C4=NC=CO4)C	N(C(=O)C=1C(N)=NC(=C(C)N1)C2=NC=CO2)[C@@H]3C=4C(C[C@H]3O)=CC=CC4	Ki	=	1.20	nM													B
1932610-20-2	O=C(NCC1=NN=C2N1CCC2)C3=NC(=C(N=C3N)C4=NC=CO4)C		Ki	=	264	nM													B
1932610-21-3	O=C(NCC1=NNC2=C1CCCCC2)C3=NC(=C(N=C3N)C4=NC=CO4)C		Ki	=	0.29	nM													B
1932610-23-5	O=C(NCC1=NC=CC(F)=C1C)C2=NC(=C(N=C2N)C3=NC=CO3)C		Ki	=	0.33	nM													B
1932610-25-7	O=C(NCC1=NC=CC(F)=C1CC)C2=NC(=C(N=C2N)C3=NC=CO3)C		Ki	=	0.20	nM													B
1932610-27-9	O=C(NCC1=NC=2C=CC=CC2N1)C3=NC(=C(N=C3N)C4=NC=CO4)C		Ki	=	1.29	nM													B
1932610-29-1	O=C(NCC1=NC=NN1CC)C2=NC(=C(N=C2N)C3=NC=CO3)C		Ki	=	0.60	nM													B
1932610-31-5	O=C(NCC1=NC=CC=C1OCC)C2=NC(=C(N=C2N)C3=NC=CO3)C		Ki	=	0.16	nM													B
1932610-34-8	O=C(NCC1=NC=C(F)C=C1C2CC2)C3=NC(=C(N=C3N)C4=NC=CO4)C		Ki	=	0.37	nM													B
1932610-36-0	O=C(NCC1=NN(C=C1C2CC2)C)C3=NC(=C(N=C3N)C4=NC=CO4)C		Ki	=	0.48	nM													B
1932610-38-2	O=C(NC1CCCC1COC)C2=NC(=C(N=C2N)C3=NC=CO3)C	CC=1C(=NC(N)=C(C(N[C@H]2[C@@H](COC)CCC2)=O)N1)C3=NC=CO3	Ki	=	1.03	nM													B
1932610-40-6	O=C(NCC1=NC=CN=C1F)C2=NC(=C(N=C2N)C3=NC=CO3)C		Ki	=	3.05	nM													B
1932610-42-8	O=C(NCC=1C(F)=CC=CC1OCC)C2=NC(=C(N=C2N)C3=NC=CO3)C		Ki	=	0.19	nM													B
1932610-44-0	O=C(NCC1=NN(C2=C1CCC2)C)C3=NC(=C(N=C3N)C4=NC=CO4)C		Ki	=	2.96	nM													B
1932610-45-1	O=C(NCC=1N=CN=CC1C)C2=NC(=C(N=C2N)C3=NC=CO3)C		Ki	=	6.31	nM													B
1932610-47-3	O=C(NCC1=NC=CC=2C=CC=CC21)C3=NC(=C(N=C3N)C4=NC=CO4)C		Ki	=	0.22	nM													B
1932610-49-5	O=C(NCC1=NC=CC=C1CC)C2=NC(=C(N=C2N)C3=NC=CO3)C		Ki	=	0.10	nM													B
1932610-50-8	O=C(NCC1=NC=CC(F)=C1C2CC2)C3=NC(=C(N=C3N)C4=NC=CO4)C		Ki	=	0.17	nM													B
1932610-52-0	O=C(NCC=1C=CC=C2C1N=CN2CC(F)(F)F)C3=NC(=C(N=C3N)C4=NC=CO4)C		Ki	=	1.30	nM													B
1932610-54-2	O=C(NCC1=NC=C(C=C1C2CC2)C(F)(F)F)C3=NC(=C(N=C3N)C4=NC=CO4)C		Ki	=	2.70	nM													B
1932610-59-7	O=C(NCC1=NC=C(C=C1C)C(F)(F)F)C2=NC(=C(N=C2N)C3=NC=CO3)C		Ki	=	6.72	nM													B
1932610-61-1	O=C(NCC1=NC=CN=C1C2CC2)C3=NC(=C(N=C3N)C4=NC=CO4)C		Ki	=	0.21	nM													B
1932610-63-3	O=C(NCC1=NC=C(C=N1)C)C2=NC(=C(N=C2N)C3=NC=CO3)C		Ki	=	4.25	nM													B
1932610-65-5	O=C(NCC=1C(F)=CC=CC1OC)C2=NC(=C(N=C2N)C3=NC=CO3)C		Ki	=	0.18	nM													B
1932610-67-7	O=C(NCC1=NC=CN=C1CC)C2=NC(=C(N=C2N)C3=NC=CO3)C		Ki	=	0.45	nM													B
1932610-70-2	O=C(NCC1=NC=NN1C(C)C)C2=NC(=C(N=C2N)C3=NC=CO3)C		Ki	=	0.29	nM													B
1932610-72-4	O=C(NCC=1C=CC=C2C1N=CN2C(C)C)C3=NC(=C(N=C3N)C4=NC=CO4)C		Ki	=	1.03	nM													B
1932610-74-6	O=C(NCCN1CC=2OC(=NC2CC1)C)C3=NC(=C(N=C3N)C4=NC=CO4)C		Ki	=	12.27	nM													B
1932610-78-0	O=C(NCC=1C=CC=C2C1N=CN2CC)C3=NC(=C(N=C3N)C4=NC=CO4)C		Ki	=	0.43	nM													B
1932610-80-4	O=C(NCC1=NN(C=C1C(F)F)C)C2=NC(=C(N=C2N)C3=NC=CO3)C		Ki	=	1.65	nM													B
1932610-82-6	O=C(NCC1=NC=CN=C1C)C2=NC(=C(N=C2N)C3=NC=CO3)C		Ki	=	1.71	nM													B
1932610-86-0	O=C(NCC1=NC=C(C=C1CC)C(F)(F)F)C2=NC(=C(N=C2N)C3=NC=CO3)C		Ki	=	2.53	nM													B
1932610-89-3	O=C(NCC1=NC=C(C=N1)C2CC2)C3=NC(=C(N=C3N)C4=NC=CO4)C		Ki	=	6.37	nM													B
1932610-91-7	O=C(NCC1=NC=CC=2N=CN(C21)C)C3=NC(=C(N=C3N)C4=NC=CO4)C		Ki	=	8.77	nM													B
1932610-92-8	O=C(NCC1=NC=C(C=N1)CC)C2=NC(=C(N=C2N)C3=NC=CO3)C		Ki	=	9.42	nM													B
1932610-95-1	O=C(NC1C2=CC=C(F)C=C2CC1)C3=NC(=C(N=C3N)C4=NC=CO4)C	N(C(=O)C=1C(N)=NC(=C(C)N1)C2=NC=CO2)[C@@H]3C=4C(CC3)=CC(F)=CC4	Ki	=	14.7	nM													B
1932610-97-3	O=C(NC1C2=CC(F)=CC=C2CC1)C3=NC(=C(N=C3N)C4=NC=CO4)C	N(C(=O)C=1C(N)=NC(=C(C)N1)C2=NC=CO2)[C@@H]3C=4C(CC3)=CC=C(F)C4	Ki	=	0.63	nM													B
1932610-99-5	O=C(NC1CCCC1O)C2=NC(=C(N=C2N)C3=NC=CO3)C	CC=1C(=NC(N)=C(C(N[C@H]2[C@H](O)CCC2)=O)N1)C3=NC=CO3	Ki	=	2.22	nM													B
1932611-01-2	O=C(NC1CCCC1F)C2=NC(=C(N=C2N)C3=NC=CO3)C	CC=1C(=NC(N)=C(C(N[C@@H]2[C@H](F)CCC2)=O)N1)C3=NC=CO3	Ki	=	3.48	nM													B
1932611-03-4	O=C(NC1CCCC1N(C)C)C2=NC(=C(N=C2N)C3=NC=CO3)C	CC=1C(=NC(N)=C(C(N[C@H]2[C@H](N(C)C)CCC2)=O)N1)C3=NC=CO3	Ki	=	1504	nM													B
1932611-05-6	O=C(C1=NC(=C(N=C1N)C2=NC=CO2)C)N(C)C3CCCC3O	CC=1C(=NC(N)=C(C(N(C)[C@H]2[C@H](O)CCC2)=O)N1)C3=NC=CO3	Ki	=	385	nM													B
1932611-07-8	O=C(NC1CCCC1F)C2=NC(=C(N=C2N)C3=NC=CO3)C	CC=1C(=NC(N)=C(C(N[C@H]2[C@H](F)CCC2)=O)N1)C3=NC=CO3	Ki	=	3.72	nM													B
1932611-09-0	O=C(NC1C(O)CCC1C)C2=NC(=C(N=C2N)C3=NC=CO3)C	CC=1C(=NC(N)=C(C(N[C@H]2[C@H](C)CC[C@H]2O)=O)N1)C3=NC=CO3	Ki	=	2.92	nM													B
1932611-11-4	O=C(NC1CCCC1CC#C)C2=NC(=C(N=C2N)C3=NC=CO3)C	CC=1C(=NC(N)=C(C(N[C@H]2[C@@H](CC#C)CCC2)=O)N1)C3=NC=CO3	Ki	=	0.98	nM													B
1932611-14-7	O=C(NC1CCCC1C#C)C2=NC(=C(N=C2N)C3=NC=CO3)C	CC=1C(=NC(N)=C(C(N[C@@H]2[C@@H](C#C)CCC2)=O)N1)C3=NC=CO3	Ki	=	2.97	nM													B
1932611-16-9	O=C(NC1CCCC1F)C2=NC(=C(N=C2N)C3=NC=CO3)C		Ki	=	1.42	nM													B
1932611-20-5	O=C(NC1CCCC1O)C2=NC(=C(N=C2N)C3=NC=CO3)C	CC=1C(=NC(N)=C(C(N[C@@H]2[C@@H](O)CCC2)=O)N1)C3=NC=CO3	Ki	=	7.37	nM													B
1932611-23-8	O=C(NC1CCCC1O)C2=NC(=C(N=C2N)C3=NC=CO3)C	CC=1C(=NC(N)=C(C(N[C@H]2[C@@H](O)CCC2)=O)N1)C3=NC=CO3	Ki	=	98.95	nM													B
1932611-25-0	O=C(NC1CC2CCC1C2)C3=NC(=C(N=C3N)C4=NC=CO4)C	N(C(=O)C=1C(N)=NC(=C(C)N1)C2=NC=CO2)[C@H]3[C@H]4C[C@@H](C3)CC4	Ki	=	0.42	nM													B
1932611-28-3	O=C(NCC1=NC=CC2=C1C=CN2C)C3=NC(=C(N=C3N)C4=NC=CO4)C		Ki	=	0.60	nM													B
1932611-30-7	O=C(NCC1=NC=CN=C1C(F)(F)F)C2=NC(=C(N=C2N)C3=NC=CO3)C		Ki	=	1.44	nM													B
1932611-32-9	O=C(NCC1=CC=CC2=CN(N=C21)CC)C3=NC(=C(N=C3N)C4=NC=CO4)C		Ki	=	0.12	nM													B
1932611-34-1	O=C(NCC=1C=CC=C2C1C=CN2CC(F)F)C3=NC(=C(N=C3N)C4=NC=CO4)C		Ki	=	1.40	nM													B
1932611-35-2	O=C(NCC=1C=CC=C2C1N=CN2C)C3=NC(=C(N=C3N)C4=NC=CO4)C		Ki	=	0.31	nM													B
1932611-36-3	O=C(NCC1=CC=CC=2N=CN(C21)C)C3=NC(=C(N=C3N)C4=NC=CO4)C		Ki	=	36.48	nM													B
1932611-38-5	O=C(NC1C2=CC=C(Cl)C=C2CC1)C3=NC(=C(N=C3N)C4=NC=CO4)C	N(C(=O)C=1C(N)=NC(=C(C)N1)C2=NC=CO2)[C@@H]3C=4C(CC3)=CC(Cl)=CC4	Ki	=	9.22	nM													B
1932611-42-1	O=C(NCC1=NC=CC=C1CF)C2=NC(=C(N=C2N)C3=NC=CO3)C		Ki	=	0.20	nM													B
1932611-44-3	O=C(NCC1=NC=CC=C1CO)C2=NC(=C(N=C2N)C3=NC=CO3)C		Ki	=	0.18	nM													B
1932611-46-5	O=C(NCC=1C=CC=C2C1C=NN2CC(F)F)C3=NC(=C(N=C3N)C4=NC=CO4)C		Ki	=	1.74	nM													B
1932611-47-6	O=C(NCC=1C=CC=C2C1N=CN2CC3CC3)C4=NC(=C(N=C4N)C5=NC=CO5)C		Ki	=	0.36	nM													B
1932611-49-8	O=C(NC1CC=2C=CC=CC2C1)C3=NC(=C(N=C3N)C4=NC=CO4)C		Ki	=	0.24	nM													B
1932611-51-2	O=C(NCC1=NC(=CC=C1C)C(O)(C)C)C2=NC(=C(N=C2N)C3=NC=CO3)C		Ki	=	1.61	nM													B
1932611-53-4	O=C(NCC1=NC(=CC=C1OC)C(O)(C)C)C2=NC(=C(N=C2N)C3=NC=CO3)C		Ki	=	1.77	nM													B
1932611-55-6	O=C(NCC=1C=CC=C2C1C=NN2CC)C3=NC(=C(N=C3N)C4=NC=CO4)C		Ki	=	1.09	nM													B
1932611-57-8	O=C(NCC1=CC=CC2=NN(C=C21)CC)C3=NC(=C(N=C3N)C4=NC=CO4)C		Ki	=	15.09	nM													B
1932611-62-5	O=C(NCC1=NC=CC=C1C(F)(F)F)C2=NC(=C(N=C2N)C=3OC=NC3)C		Ki	=	3.45	nM													B
1932611-64-7	O=C(NCC1=CC=CC2=CC=CN=C21)C3=NC(Cl)=C(N=C3N)C=4OC=NC4		Ki	=	2.4	nM													B
1932611-66-9	O=C(NCC=1C(F)=CC=CC1F)C2=NC(=C(N=C2N)C=3OC=NC3)C		Ki	=	1.10	nM													B
1932611-67-0	O=C(NCC1=NC=CC=C1C)C2=NC(=C(N=C2N)C=3OC=NC3)C		Ki	=	1.81	nM													B
1932611-69-2	O=C(NCC1=CC=C(F)C=C1F)C2=NC(=C(N=C2N)C=3OC=NC3)C		Ki	=	8.57	nM													B
1932611-71-6	O=C(NCC=1C=CC=CC1OC)C2=NC(=C(N=C2N)C=3OC=NC3)C		Ki	=	1.47	nM													B
1932611-73-8	O=C(NCC=1C(Cl)=CC=CC1Cl)C2=NC(=C(N=C2N)C=3OC=NC3)C		Ki	=	0.20	nM													B
1932611-76-1	O=C(NCC=1C(Cl)=CC=CC1C)C2=NC(=C(N=C2N)C=3OC=NC3)C		Ki	=	0.20	nM													B
1932611-78-3	O=C(NCC=1C(Cl)=CC(Cl)=CC1C)C2=NC(=C(N=C2N)C=3OC=NC3)C		Ki	=	2.90	nM													B
1932611-82-9	O=C(NC(C1=NC=CC=C1)(C)C)C2=NC(=C(N=C2N)C=3OC=NC3)C		Ki	=	403.1	nM													B
1932611-84-1	O=C(NC(C1=CC=C(F)C(F)=C1)(C)C)C2=NC(=C(N=C2N)C=3OC=NC3)C		Ki	=	786.3	nM													B
1932611-86-3	O=C(NC(C=1C=CN=CC1)(C)C)C2=NC(=C(N=C2N)C=3OC=NC3)C		Ki	=	1418	nM													B
1932611-88-5	O=C(NCC(F)(F)C)C1=NC(=C(N=C1N)C=2OC=NC2)C		Ki	=	339.7	nM													B
1932611-90-9	O=C(NCC1=NC(=CC=C1)C)C2=NC(=C(N=C2N)C=3OC=NC3)C		Ki	=	3.75	nM													B
1932611-94-3	O=C(NCC=1C=CC=CC1C(F)(F)F)C2=NC(Cl)=C(N=C2N)N3N=NC=C3		Ki	=	359.1	nM													B
1932611-96-5	O=C(NCC=1C=CC=CC1C(F)(F)F)C2=NC(Cl)=C(N=C2N)N3N=CC=N3		Ki	=	4.3	nM													B
1932611-98-7	O=C(NCC1=CC=C(F)C=C1F)C2=NC(Cl)=C(N=C2N)N3N=NC=C3		Ki	=	6469.7	nM													B
1932612-00-4	O=C(NCC1=CC=C(F)C=C1F)C2=NC(Cl)=C(N=C2N)N3N=CC=N3		Ki	=	6.19	nM													B
1932612-03-7	O=C(NCC1=CC=CC2=CC=CN=C21)C3=NC(Cl)=C(N=C3N)N4N=NC=C4		Ki	=	269.01	nM													B
1932612-05-9	O=C(NCC1=CC=CC2=CC=CN=C21)C3=NC(Cl)=C(N=C3N)N4N=CC=N4		Ki	=	2.23	nM													B
1932612-07-1	O=C(NCC=1C(F)=CC=CC1F)C=2N=C(C(=NC2N)N3N=CC=N3)C		Ki	=	2.00	nM													B
1932612-09-3	O=C(NCC1=CC=CC2=CC=CN=C21)C=3N=C(C(=NC3N)N4N=CC=N4)C		Ki	=	2.1	nM													B
1932612-13-9	O=C(NCC1=NC=CC=C1C)C=2N=C(C(=NC2N)N3N=CC=N3)C		Ki	=	3.3	nM													B
1932612-15-1	O=C(NCC1=NC=CC=C1C)C=2N=C(C(=NC2N)N3N=NC=C3)C		Ki	=	191.3	nM													B
1932612-17-3	O=C(NCC1=CC=C(Cl)C=C1Cl)C=2N=C(C(=NC2N)N3N=CC=N3)C		Ki	=	59.3	nM													B
1932612-19-5	O=C(NC1C=2C=CC=CC2NCC1)C=3N=C(C(=NC3N)N4N=CC=N4)C		Ki	=	148.2	nM													B
1932612-21-9	O=C(NC1C=2C=CC=CC2CC1)C3=NC(Cl)=C(N=C3N)N4N=CC=N4	N(C(=O)C=1C(N)=NC(=C(Cl)N1)N2N=CC=N2)[C@H]3C=4C(CC3)=CC=CC4	Ki	=	5.7	nM													B
1932612-24-2	O=C(NCC1=NC=CC=C1C)C2=NC(Cl)=C(N=C2N)N3N=CC=N3		Ki	=	1.4	nM													B
1932612-26-4	O=C(NCC=1C=CC=CC1OC)C2=NC(Cl)=C(N=C2N)N3N=CC=N3		Ki	=	2.4	nM													B
1932612-28-6	O=C(NCC=1C=CC=CC1OC(F)(F)F)C2=NC(Cl)=C(N=C2N)N3N=CC=N3		Ki	=	6.5	nM													B
1932612-31-1	O=C(NC(C=1C=CC=CC1)C(F)(F)F)C2=NC(Cl)=C(N=C2N)N3N=CC=N3	ClC=1C(=NC(N)=C(C(N[C@@H](C(F)(F)F)C2=CC=CC=C2)=O)N1)N3N=CC=N3	Ki	=	10000	nM													B
1932612-32-2	O=C(NC(C=1C=CC=CC1)C(F)(F)F)C2=NC(Cl)=C(N=C2N)N3N=CC=N3	ClC=1C(=NC(N)=C(C(N[C@H](C(F)(F)F)C2=CC=CC=C2)=O)N1)N3N=CC=N3	Ki	=	123.7	nM													B
1932612-34-4	O=C(NC(C1=NC=2C=CC=CC2C=C1)C)C3=NC(Cl)=C(N=C3N)N4N=CC=N4	ClC=1C(=NC(N)=C(C(N[C@H](C)C2=NC3=C(C=C2)C=CC=C3)=O)N1)N4N=CC=N4	Ki	=	131	nM													B
1932612-37-7	O=C(NCC=1C=CC=CC1Br)C2=NC(Cl)=C(N=C2N)N3N=CC=N3		Ki	=	1.9	nM													B
1932612-39-9	O=C(NCCC=1C=CC=CC1Br)C2=NC(Cl)=C(N=C2N)N3N=CC=N3		Ki	=	34.8	nM													B
1932612-41-3	O=C(C1=NC(Cl)=C(N=C1N)N2N=CC=N2)N(C)CC3=CC=CC4=CC=CN=C43		Ki	=	317.6	nM													B
1932612-43-5	O=C(NC1(C=2C=NC=CC2)CC1)C3=NC(Cl)=C(N=C3N)N4N=CC=N4		Ki	=	1000	nM													B
1932612-45-7	O=C(C1=NC(Cl)=C(N=C1N)N2N=CC=N2)N3CC=4C(Br)=CC=CC4CC3		Ki	=	54.8	nM													B
1932612-46-8	O=C(NC1C=2C=CC=CC2NCC1)C3=NC(Cl)=C(N=C3N)N4N=CC=N4		Ki	=	106.8	nM													B
1932612-48-0	O=C(NCCC1=CC=C(OC)C(OC)=C1)C2=NC(Cl)=C(N=C2N)N3N=CC=N3		Ki	=	68.8	nM													B
1932612-49-1	O=C(NCC=1C=NN2C=CC=CC12)C3=NC(Cl)=C(N=C3N)N4N=CC=N4		Ki	=	13.6	nM													B
1932612-51-5	O=C(NCC1=CC=CC=2C=NC=CC21)C3=NC(Cl)=C(N=C3N)N4N=CC=N4		Ki	=	35.6	nM													B
1932612-53-7	O=C(NCC=1C=CC=C2C=CN=CC21)C3=NC(Cl)=C(N=C3N)N4N=CC=N4		Ki	=	1.65	nM													B
1932612-55-9	O=C(NCC1=NC=2C=CC=CC2S1)C3=NC(Cl)=C(N=C3N)N4N=CC=N4		Ki	=	32.9	nM													B
1932612-58-2	O=C(NCC1=NC=2C=CC=CC2O1)C3=NC(Cl)=C(N=C3N)N4N=CC=N4		Ki	=	33.6	nM													B
1932612-60-6	O=C(NCC=1C=CC=C2N=CC=NC21)C3=NC(Cl)=C(N=C3N)N4N=CC=N4		Ki	=	44.4	nM													B
1932612-62-8	O=C(NCC=1C=CN=C2C=CC=CC21)C3=NC(Cl)=C(N=C3N)N4N=CC=N4		Ki	=	182.5	nM													B
1932612-64-0	O=C(NCC1=NC=2C=CC=CC2N1)C3=NC(Cl)=C(N=C3N)N4N=CC=N4		Ki	=	28.3	nM													B
1932612-66-2	O=C(NCC=1C=CC=CC1N)C2=NC(Cl)=C(N=C2N)N3N=CC=N3		Ki	=	14.4	nM													B
1932612-68-4	O=C(NCC=1C(F)=CC=CC1N)C2=NC(Cl)=C(N=C2N)N3N=CC=N3		Ki	=	3.6	nM													B
1932612-70-8	O=C(NCC1=CN=C2C=CC=CN21)C3=NC(Cl)=C(N=C3N)N4N=CC=N4		Ki	=	49.5	nM													B
1932612-72-0	O=C(NCC1=NC=2C=CC=CC2C=C1)C3=NC(Cl)=C(N=C3N)N4N=CC=N4		Ki	=	48.6	nM													B
1932612-74-2	O=C(NCC=1N=CC2=CC=CC=C2C1)C3=NC(Cl)=C(N=C3N)N4N=CC=N4		Ki	=	21.6	nM													B
1932612-76-4	O=C(NCC1=CC=2C=CC=CC2N1)C3=NC(Cl)=C(N=C3N)N4N=CC=N4		Ki	=	34.5	nM													B
1932612-78-6	O=C(NCC1=CC=CC2=NC=CC=C21)C3=NC(Cl)=C(N=C3N)N4N=CC=N4		Ki	=	179.6	nM													B
1932612-79-7	O=C(NCC=1N=C2SC=CN2C1)C3=NC(Cl)=C(N=C3N)N4N=CC=N4		Ki	=	15.65	nM													B
1932612-81-1	O=C(NCCC1=NC=CN=C1)C2=NC(Cl)=C(N=C2N)N3N=CC=N3		Ki	=	1161.5	nM													B
1932612-82-2	O=C(NC(C=1C=CC=CC1)CO)C2=NC(Cl)=C(N=C2N)N3N=CC=N3	ClC=1C(=NC(N)=C(C(N[C@@H](CO)C2=CC=CC=C2)=O)N1)N3N=CC=N3	Ki	=	606.9	nM													B
1932612-84-4	O=C(NC(C=1C=CC=CC1)CO)C2=NC(Cl)=C(N=C2N)N3N=CC=N3	ClC=1C(=NC(N)=C(C(N[C@H](CO)C2=CC=CC=C2)=O)N1)N3N=CC=N3	Ki	=	22.8	nM													B
1932612-86-6	O=C(NCC1=CC=CC2=C1C(=O)NC2)C3=NC(Cl)=C(N=C3N)N4N=CC=N4		Ki	=	3.7	nM													B
1932612-88-8	O=C(NCCOC=1C=CC=CC1)C2=NC(Cl)=C(N=C2N)N3N=CC=N3		Ki	=	194.7	nM													B
1932612-90-2	O=C(NC1CC1(F)C=2C=CC=CC2)C3=NC(Cl)=C(N=C3N)N4N=CC=N4	F[C@@]1([C@H](NC(=O)C=2C(N)=NC(=C(Cl)N2)N3N=CC=N3)C1)C4=CC=CC=C4	Ki	=	66.9	nM													B
1932612-92-4	O=C(NC1CC1(F)C=2C=CC=CC2)C3=NC(Cl)=C(N=C3N)N4N=CC=N4	F[C@@]1([C@@H](NC(=O)C=2C(N)=NC(=C(Cl)N2)N3N=CC=N3)C1)C4=CC=CC=C4	Ki	=	2196.6	nM													B
1932612-94-6	O=C(NC(C(=O)OC)CO)C1=NC(Cl)=C(N=C1N)N2N=CC=N2	ClC=1C(=NC(N)=C(C(N[C@@H](C(OC)=O)CO)=O)N1)N2N=CC=N2	Ki	=	316.7	nM													B
1932612-97-9	O=C(NCC1C2=NC=CC=C2CCC1)C3=NC(Cl)=C(N=C3N)N4N=CC=N4		Ki	=	77.9	nM													B
1932612-99-1	O=C(NC(CO)CC=1C=CC=CC1)C2=NC(Cl)=C(N=C2N)N3N=CC=N3	ClC=1C(=NC(N)=C(C(N[C@@H](CC2=CC=CC=C2)CO)=O)N1)N3N=CC=N3	Ki	=	149.2	nM													B
1932613-01-8	O=C(NCC1=NC=CN1)C2=NC(Cl)=C(N=C2N)N3N=CC=N3		Ki	=	70.2	nM													B
1932613-04-1	O=C(NC1C=2C=CC=CC2N(C)CC1)C3=NC(Cl)=C(N=C3N)N4N=CC=N4		Ki	=	61.9	nM													B
1932613-06-3	O=C(OC)C(NC(=O)C1=NC(Cl)=C(N=C1N)N2N=CC=N2)C=3C=CC=CC3	ClC=1C(=NC(N)=C(C(N[C@H](C(OC)=O)C2=CC=CC=C2)=O)N1)N3N=CC=N3	Ki	=	65.3	nM													B
1932613-08-5	O=C(NC(C1=NC=CC=C1)CO)C2=NC(Cl)=C(N=C2N)N3N=CC=N3	ClC=1C(=NC(N)=C(C(N[C@H](CO)C2=CC=CC=N2)=O)N1)N3N=CC=N3	Ki	=	54	nM													B
1932613-10-9	O=C(NC(CO)CC1=CNC=2C=CC=CC21)C3=NC(Cl)=C(N=C3N)N4N=CC=N4	C([C@H](NC(=O)C=1C(N)=NC(=C(Cl)N1)N2N=CC=N2)CO)C=3C=4C(NC3)=CC=CC4	Ki	=	337	nM													B
1932613-12-1	O=C(NCC1=NC(=CC=C1)C)C2=NC(Cl)=C(N=C2N)N3N=CC=N3		Ki	=	6.1	nM													B
1932613-14-3	O=C(NCC=1C=CC=CC1C(F)(F)F)C2=NC(Cl)=C(N=C2N)N3N=CN=C3		Ki	=	55.7	nM													B
1932613-16-5	O=C(NCC1=CC=C(F)C=C1F)C2=NC(Cl)=C(N=C2N)N3N=CN=C3		Ki	=	626.9	nM													B
1932613-18-7	O=C(OC)C1=NC(Cl)=C(N=C1N)N2N=CC=C2		Ki	=	1911	nM													B
1932613-20-1	O=C(NCC=1C=CC=CC1C(F)(F)F)C2=NC(Cl)=C(N=C2N)N3N=CC=C3		Ki	=	8.6	nM													B
1932613-22-3	O=C(NCC1=CC=C(F)C=C1)C2=NC(Cl)=C(N=C2N)N3N=CC=C3		Ki	=	61.5	nM													B
1932613-24-5	O=C(NCC1=CC=C(F)C=C1F)C2=NC(Cl)=C(N=C2N)N3N=CC=C3		Ki	=	75.4	nM													B
1932613-26-7	O=C(NCC1=CC=CC2=CC=CN=C21)C3=NC(Cl)=C(N=C3N)N4N=CC=C4		Ki	=	4.1	nM													B
1932613-29-0	O=C(NC1C=2C=CC=CC2CC1)C3=NC(Cl)=C(N=C3N)N4N=CC=C4	N(C(=O)C=1C(N)=NC(=C(Cl)N1)N2C=CC=N2)[C@H]3C=4C(CC3)=CC=CC4	Ki	=	57.9	nM													B
1932613-31-4	O=C(NCC1=NC=CC=C1C)C2=NC(Cl)=C(N=C2N)N3N=CC=C3		Ki	=	13.7	nM													B
1932613-32-5	O=C(NCC=1C=CC=CC1C(F)(F)F)C2=NC(Cl)=C(N=C2N)N3N=CC(=C3)C		Ki	=	114.4	nM													B
1932613-33-6	O=C(NC1C=2C=CC=CC2CC1)C3=NC(Cl)=C(N=C3N)N4N=CC(=C4)C	N(C(=O)C=1C(N)=NC(=C(Cl)N1)N2N=CC(C)=C2)[C@H]3C=4C(CC3)=CC=CC4	Ki	=	134.8	nM													B
1932613-35-8	O=C(NCC1=NC=CC=C1C)C2=NC(Cl)=C(N=C2N)N3N=CC(=C3)C		Ki	=	11.2	nM													B
1932613-37-0	O=C(NCC=1C=CC=CC1C(F)(F)F)C2=NC(Cl)=C(N=C2N)N3N=C(C=C3)C		Ki	=	132.9	nM													B
1932613-39-2	O=C(NC1C=2C=CC=CC2CC1)C3=NC(Cl)=C(N=C3N)N4N=C(C=C4)C	N(C(=O)C=1C(N)=NC(=C(Cl)N1)N2C=CC(C)=N2)[C@H]3C=4C(CC3)=CC=CC4	Ki	=	117.4	nM													B
1932613-44-9	O=C(NCC1=NC=CC=C1C)C=2N=C(C(=NC2N)N3N=CC(=C3)C)C		Ki	=	104.6	nM													B
1932613-46-1	O=C(NCC1=NC=CC=2C=CC=CC21)C=3N=C(C(=NC3N)N4N=CC(=C4)C)C		Ki	=	122.1	nM													B
1932613-47-2	O=C(NCC1=NC=CC=C1C(F)(F)F)C2=NC(Cl)=C(N=C2N)N3N=CC(=C3)C		Ki	=	35.9	nM													B
1932613-49-4	O=C(NCC1=CC=C(F)C=C1F)C2=NC(Cl)=C(N=C2N)N3N=CC(=N3)C		Ki	=	31	nM													B
1932613-51-8	O=C(NCC1=NC=CC=C1C)C2=NC(Cl)=C(N=C2N)N3N=CC(=N3)C		Ki	=	6	nM													B
1932613-52-9	O=C(NC1C=2C=CC=CC2NCC1)C3=NC(Cl)=C(N=C3N)N4N=CC(=N4)C		Ki	=	397.4	nM													B
1932613-54-1	O=C(NCC1=CC=CC2=CC=CN=C21)C=3N=C(C(=NC3N)N4N=CC=C4)C		Ki	=	46.39	nM													B
1932613-56-3	O=C(NCC1=CC=CC2=CC=CN=C21)C3=NC(Cl)=C(N=C3N)N4N=CC(=N4)C		Ki	=	10.07	nM													B
1932613-58-5	O=C(NC(C=1C=CC=CC1)CO)C2=NC(Cl)=C(N=C2N)N3N=CC(=C3)C	ClC=1C(=NC(N)=C(C(N[C@H](CO)C2=CC=CC=C2)=O)N1)N3N=CC(C)=C3	Ki	=	179.67	nM													B
1932613-61-0	O=C(NCC=1C=CC=2NC=CC2C1)C3=NC(Cl)=C(N=C3N)N4N=CC(=C4)C		Ki	=	629.7	nM													B
1932613-63-2	O=C(NCC1=NC=2C=CC=CC2N1C)C3=NC(Cl)=C(N=C3N)N4N=CC(=C4)C		Ki	=	314.9	nM													B
1932613-65-4	O=C(NCC1=CC=CC=2C=CNC21)C3=NC(Cl)=C(N=C3N)N4N=CC(=C4)C		Ki	=	51.1	nM													B
1932613-67-6	O=C(NCC=1C=CC=C2NC=CC21)C3=NC(Cl)=C(N=C3N)N4N=CC(=C4)C		Ki	=	49	nM													B
1932613-70-1	O=C(NCC=1C=CC=2C=CNC2C1)C3=NC(Cl)=C(N=C3N)N4N=CC(=C4)C		Ki	=	389.6	nM													B
1932613-73-4	O=C(NCC1=NC=2C=CC=CC2S1)C3=NC(Cl)=C(N=C3N)N4N=CC(=C4)C		Ki	=	543.4	nM													B
1932613-74-5	O=C(NCC1=NC=2C=CC=CC2O1)C3=NC(Cl)=C(N=C3N)N4N=CC(=C4)C		Ki	=	4.3	nM													B
1932613-76-7	O=C(NCC=1C=CC=C2N=CC=NC21)C3=NC(Cl)=C(N=C3N)N4N=CC(=C4)C		Ki	=	69.4	nM													B
1932613-77-8	O=C(NCC=1C=CC=CC1)C2=NC(Cl)=C(N=C2N)N3N=CC(=C3)C		Ki	=	73.3	nM													B
1932613-78-9	O=C(NCC=1N=C2SC=CN2C1)C3=NC(Cl)=C(N=C3N)N4N=CC(=C4)C		Ki	=	90	nM													B
1932613-80-3	O=C(NCC1=CN=C2C=CC=CN21)C3=NC(Cl)=C(N=C3N)N4N=CC(=C4)C		Ki	=	615.2	nM													B
1932613-82-5	O=C(NCC1=CN=CC2=CC=CC=C21)C3=NC(Cl)=C(N=C3N)N4N=CC(=C4)C		Ki	=	63.2	nM													B
1932613-85-8	O=C(NCC=1C=NN2C=CC=CC12)C3=NC(Cl)=C(N=C3N)N4N=CC(=C4)C		Ki	=	142.9	nM													B
1932613-87-0	O=C(NCC1=CC=CC2=C1C(=O)NC2)C3=NC(Cl)=C(N=C3N)N4N=CC(=C4)C		Ki	=	0.5	nM													B
1932613-89-2	O=C(NCC1=NC=CC=C1C)C2=NC(=C(N=C2N)C3=NC(=CO3)C(F)(F)F)C		Ki	=	1486	nM													B
1932613-90-5	O=C(NCC1=NC=CC=C1C)C2=NC(=C(N=C2N)C3=NC(=C(O3)C)C)C		Ki	=	80.5	nM													B
1932614-00-0	O=C(NCC1=CC=CC2=CC=CN=C21)C=3N=C(C(=NC3N)N4N=CC(=C4)C)C(F)F		Ki	=	2.8	nM													B
1932614-02-2	O=C(NCC1=CC=CC2=CC=CN=C21)C=3N=C(C(=NC3N)N4N=CC=N4)CO		Ki	=	2.5	nM													B
1932614-04-4	N#CC=1N=C(C(=NC1N2N=CC=C2)N)C(=O)NCC3=CC=CC4=CC=CN=C43		Ki	=	0.6	nM													B
1932614-06-6	N#CC=1N=C(C(=O)NCC2=NC=CC=C2C(F)(F)F)C(=NC1C3=NC=CO3)N		Ki	=	0.3	nM													B
1932614-11-3	O=C(NCC1=NC=CC=C1C)C2=NC(=C(N=C2N)C3=NC=C(O3)C)C		Ki	=	6.4	nM													B
1932614-22-6	O=C(NC1C2=NC=CC=C2CC1F)C3=NC(=C(N=C3N)C4=NC=CO4)C		Ki	=	3.62	nM													B
1932614-26-0	O=C(NCC1=NC=CC=C1C)C2=NC(=C(N=C2N)C3=NC(=CO3)C)C		Ki	=	0.38	nM													B
1932614-29-3	O=C(NCC1=NC=CC=C1C)C2=NC(=C(N=C2N)C3=NC(=CO3)COC)C		Ki	=	38.4	nM													B
1932614-31-7	O=C(NCC1=NC=CC=C1C)C2=NC(=C(N=C2N)C3=NC=C(O3)C(F)(F)F)C		Ki	=	63.7	nM													B
1932614-35-1	O=C(NC1C2=NC=CC=C2CC1)C3=NC(=C(N=C3N)C4=NC=CO4)C	N(C(=O)C=1C(N)=NC(=C(C)N1)C2=NC=CO2)[C@@H]3C=4C(CC3)=CC=CN4	Ki	=	2.9	nM													B
1932614-38-4	O=C(NC1C2=NC=CC=C2CC1)C3=NC(=C(N=C3N)C4=NC=CO4)C	N(C(=O)C=1C(N)=NC(=C(C)N1)C2=NC=CO2)[C@H]3C=4C(CC3)=CC=CN4	Ki	=	4.0	nM													B
2055233-40-2	N1=COC(=C1)C2=NN3C(=NC=4C(OC)=CC=CC4C3=C2)N		Ki	=	20	nM													B
2055233-42-4	N1=C(N)N2N=C(C=C2C=3C=CC=C(OCCN4CCN(C5=CC=C(OCCOC)C=C5)CC4)C13)C=6OC=CC6		Ki	=	677	nM													B
2055233-44-6	N1=C(N)N2N=C(C=C2C=3C=CC=C(OC)C13)CC=4C=CC=CC4		Ki	=	9	nM													B
2055233-45-7	FC1=CC=C(C=C1)CC2=NN3C(=NC=4C(OC)=CC=CC4C3=C2)N		Ki	=	12	nM													B
2055233-46-8	FC1=CC=C(C(F)=C1)CC2=NN3C(=NC=4C(OC)=CC=CC4C3=C2)N		Ki	=	10	nM													B
2055233-47-9	N1=C(N)N2N=C(C=C2C=3C=CC=C(OC)C13)CC4=CC=CC=5C=CC=CC54		Ki	=	16	nM													B
2055233-48-0	N1=C(N)N2N=C(C=C2C=3C=CC=C(OC)C13)CC4=CC=C(C=C4)N5CCCCC5		Ki	=	136	nM													B
2055233-49-1	N=1C=CC=C2C=CC=C(C12)CC3=NN4C(=NC=5C(OC)=CC=CC5C4=C3)N		Ki	=	3	nM													B
2055233-50-4	N=1C=NC=C(C1)CC2=NN3C(=NC=4C(OC)=CC=CC4C3=C2)N		Ki	=	36	nM													B
2055233-51-5	N1=C(N)N2N=C(C=C2C=3C=CC=C(OC)C13)CC4=CC=C(C=C4)N(C)C		Ki	=	61	nM													B
2055233-52-6	N1=C(N)N2N=C(C=C2C=3C=CC=C(OC)C13)CC4=CC=C(C=C4)N5CCN(C)CC5		Ki	=	316	nM													B
2055233-53-7	N1=C(N)N2N=C(C=C2C=3C=CC=C(OC)C13)CC=4N=C(SC4)N5CCN(C)CC5		Ki	=	373	nM													B
2055233-54-8	N=1C=CC(=C2C=CC=CC12)CC3=NN4C(=NC=5C(OC)=CC=CC5C4=C3)N		Ki	=	2	nM													B
2055233-55-9	N=1C=CC=C2C1C=CC=C2CC3=NN4C(=NC=5C(OC)=CC=CC5C4=C3)N		Ki	=	85	nM													B
2055233-56-0	N1=CC=2C=C(C=CC2N1)CC3=NN4C(=NC=5C(OC)=CC=CC5C4=C3)N		Ki	=	131	nM													B
2055233-57-1	FC(F)(F)C=1C=CC=CC1CC2=NN3C(=NC=4C(OC)=CC=CC4C3=C2)N		Ki	=	17	nM													B
2055233-58-2	N1=C(N)N2N=C(C=C2C=3C=CC=C(OC)C13)CC=4C=CC=CC4N5CCOCC5		Ki	=	3	nM													B
2055233-59-3	N1=C(N)N2N=C(C=C2C=3C=CC=C(OC)C13)CC=4C=CC=CC4N5CCNCC5		Ki	=	67	nM													B
2055233-60-6	N=1C=CC=C(C1N2CCOCC2)CC3=NN4C(=NC=5C(OC)=CC=CC5C4=C3)N		Ki	=	15	nM													B
2055233-61-7	N1=C(N)N2N=C(C=C2C=3C=CC=C(OC)C13)CC=4C=CC=CC4CN5CCOCC5		Ki	=	51	nM													B
2055233-62-8	N1=C(N)N2N=C(C=C2C=3C=CC=C(OC)C13)CC4=CC=C(C=C4)N5CCOCC5		Ki	=	128	nM													B
2055233-63-9	N1=C(N)N2N=C(C=C2C=3C=CC=C(OC)C13)CC=4C=CC=C(C4)N5CCOCC5		Ki	=	26	nM													B
2055233-64-0	O=C(OC(C)(C)C)N1CCN(C2=CC=C(C=C2)CC3=NN4C(=NC=5C(OC)=CC=CC5C4=C3)N)CC1		Ki	=	224	nM													B
2055233-65-1	N1=C(N)N2N=C(C=C2C=3C=CC=C(OC)C13)CC4=CC=C(C=C4)N5CCNCC5		Ki	=	333	nM													B
2055233-66-2	N1=C(N)N2N=C(C=C2C=3C=CC=C(OC)C13)CC=4C=CC=CC4N5CCN(CC)CC5		Ki	=	120	nM													B
2055233-67-3	OC1(C)CCN(CC=2C=CC=CC2CC3=NN4C(=NC=5C(OC)=CC=CC5C4=C3)N)CC1		Ki	=	18	nM													B
2055233-68-4	OC1CN(CC=2C=CC=CC2CC3=NN4C(=NC=5C(OC)=CC=CC5C4=C3)N)C1		Ki	=	9	nM													B
2055233-69-5	N1=C(N)N2N=C(C=C2C=3C=CC=C(OC)C13)CC=4C=CC=CC4CN5CCCC5		Ki	=	17	nM													B
2055233-70-8	FC=1C=CC=CC1CC2=NN3C(=NC=4C(OC)=CC=CC4C3=C2)N		Ki	=	1	nM													B
2055233-71-9	FC1=CC=CC(=C1)CC2=NN3C(=NC=4C(OC)=CC=CC4C3=C2)N		Ki	=	2	nM													B
2055233-72-0	N1=C(N)N2N=C(C=C2C=3C=CC=C(OC)C13)CC=4C=CC=CC4OC		Ki	=	1	nM													B
2055233-73-1	N1=C(N)N2N=C(C=C2C=3C=CC=C(OC)C13)CC4=CC=C(OC)C=C4		Ki	=	32	nM													B
2055233-74-2	N1=C(N)N2N=C(C=C2C=3C=CC=C(OC)C13)CC=4C=CC=C(OC)C4		Ki	=	7	nM													B
2055233-75-3	FC(F)(F)C1=CC=C(C=C1)CC2=NN3C(=NC=4C(OC)=CC=CC4C3=C2)N		Ki	=	130	nM													B
2055233-76-4	FC(F)(F)C=1C=CC=C(C1)CC2=NN3C(=NC=4C(OC)=CC=CC4C3=C2)N		Ki	=	12	nM													B
2055233-77-5	N1=CC(=CN1C)CC2=NN3C(=NC=4C(OC)=CC=CC4C3=C2)N		Ki	=	15	nM													B
2055233-78-6	FC1=CC=CC(Cl)=C1CC2=NN3C(=NC=4C(OC)=CC=CC4C3=C2)N		Ki	=	25	nM													B
2055233-79-7	FC1=CC=C(C(F)=C1F)CC2=NN3C(=NC=4C(OC)=CC=CC4C3=C2)N		Ki	=	27	nM													B
2055233-80-0	FC1=CC=CC(=C1F)CC2=NN3C(=NC=4C(OC)=CC=CC4C3=C2)N		Ki	=	6	nM													B
2055233-81-1	N1=C(N)N2N=C(C=C2C=3C=CC=C(OC)C13)CC=4C=CC=C5NC=CC54		Ki	=	5	nM													B
2055233-82-2	FC1=CC=CC(F)=C1CC2=NN3C(=NC=4C(OC)=CC=CC4C3=C2)N		Ki	=	3	nM													B
2055233-83-3	ClC1=CC=CC(=C1Cl)CC2=NN3C(=NC=4C(OC)=CC=CC4C3=C2)N		Ki	=	80	nM													B
2055233-84-4	N=1C=CC2=C(C1)C=CC=C2CC3=NN4C(=NC=5C(OC)=CC=CC5C4=C3)N		Ki	=	18	nM													B
2055233-85-5	ClC=1C=CC=CC1CC2=NN3C(=NC=4C(OC)=CC=CC4C3=C2)N		Ki	=	10	nM													B
2055233-86-6	FC(F)(F)OC=1C=CC=CC1CC2=NN3C(=NC=4C(OC)=CC=CC4C3=C2)N		Ki	=	34	nM													B
2055233-87-7	N1=C(N)N2N=C(C=C2C=3C=CC=C(OC)C13)CC=4C=CC=CC4N(C)C		Ki	=	1	nM													B
2055233-88-8	N1=C(N)N2N=C(C=C2C=3C=CC=C(OC)C13)CC=4C=CC=C(C4)COC		Ki	=	40	nM													B
2055233-89-9	ClC1=CC=CC(=C1)CC2=NN3C(=NC=4C(OC)=CC=CC4C3=C2)N		Ki	=	35	nM													B
2055233-90-2	N#CC=1C=CC=CC1CC2=NN3C(=NC=4C(OC)=CC=CC4C3=C2)N		Ki	=	2	nM													B
2055233-91-3	N1=C(N)N2N=C(C=C2C=3C=CC=C(OC)C13)CC=4C=CC=CC4OCC=5C=CC=CC5		Ki	=	128	nM													B
2055233-92-4	N#CC1=CC=CC(=C1)CC2=NN3C(=NC=4C(OC)=CC=CC4C3=C2)N		Ki	=	33	nM													B
2055233-93-5	N1=C(N)N2N=C(C=C2C=3C=CC=C(OC)C13)CC4=CC=CC=5C=CSC54		Ki	=	48	nM													B
2055233-94-6	N1=C(N)N2N=C(C=C2C=3C=CC=C(OC)C13)CC=4C=CC=C(C4)N5N=C(C=C5C)C		Ki	=	139	nM													B
2055233-95-7	FC(F)OC=1C=CC=CC1CC2=NN3C(=NC=4C(OC)=CC=CC4C3=C2)N		Ki	=	10	nM													B
2055233-96-8	O=C1NCC=2C1=CC=CC2CC3=NN4C(=NC=5C(OC)=CC=CC5C4=C3)N		Ki	=	49	nM													B
2055233-97-9	N=1C2=CC=CC(=C2C=CC1C)CC3=NN4C(=NC=5C(OC)=CC=CC5C4=C3)N		Ki	=	165	nM													B
2055233-98-0	N1=CC=CN1C2=CC=CC(=C2)CC3=NN4C(=NC=5C(OC)=CC=CC5C4=C3)N		Ki	=	69	nM													B
2055233-99-1	FC1=CC=CC(=C1C)CC2=NN3C(=NC=4C(OC)=CC=CC4C3=C2)N		Ki	=	21	nM													B
2055234-00-7	N1=C(N)N2N=C(C=C2C=3C=CC=C(OC)C13)CC4=CC=CC5=CC=C(N=C54)C		Ki	=	22	nM													B
2055234-01-8	N#CC1=CC=CC(=C1F)CC2=NN3C(=NC=4C(OC)=CC=CC4C3=C2)N		Ki	=	21	nM													B
2055234-02-9	N#CC1=CC(Cl)=CC(=C1)CC2=NN3C(=NC=4C(OC)=CC=CC4C3=C2)N		Ki	=	134	nM													B
2055234-03-0	N1=CC=CN1C=2C=CC=CC2CC3=NN4C(=NC=5C(OC)=CC=CC5C4=C3)N		Ki	=	7	nM													B
2055234-04-1	FC1=CC=C(F)C(=C1)CC2=NN3C(=NC=4C(OC)=CC=CC4C3=C2)N		Ki	=	2	nM													B
2055234-05-2	FC=1C=C(F)C=C(C1)CC2=NN3C(=NC=4C(OC)=CC=CC4C3=C2)N		Ki	=	5	nM													B
2055234-06-3	N1=C(N)N2N=C(C=C2C=3C=CC=C(OC)C13)CN4CCN(C=5C=CC=CC5)CC4		Ki	=	145	nM													B
2055234-07-4	OC1CN(CC2=NN3C(=NC=4C(OC)=CC=CC4C3=C2)N)C1		Ki	=	473	nM													B
2055234-08-5	FC1=CC=C2C(=C1)CN(CC3=NN4C(=NC=5C(OC)=CC=CC5C4=C3)N)C2		Ki	=	24	nM													B
2055234-09-6	N=1C=CC=C2C1CN(CC3=NN4C(=NC=5C(OC)=CC=CC5C4=C3)N)C2		Ki	=	14	nM													B
2055234-10-9	O=C(C1=NN2C(=NC=3C(OC)=CC=CC3C2=C1)N)N4CCN(C5=NC=CC=C5)CC4		Ki	=	7	nM													B
2055234-11-0	O=C(C1=NN2C(=NC=3C(OC)=CC=CC3C2=C1)N)N4CCN(CC=5C=CC=CC5)CC4		Ki	=	11	nM													B
2055234-12-1	O=C(C1=NN2C(=NC=3C(OC)=CC=CC3C2=C1)N)N4CCCCC4		Ki	=	37	nM													B
2055234-13-2	O=C(C1=NN2C(=NC=3C(OC)=CC=CC3C2=C1)N)N4CCN(CC5=CC=C(F)C=C5)CC4		Ki	=	11	nM													B
2055234-14-3	O=C(C1=NN2C(=NC=3C(OC)=CC=CC3C2=C1)N)N4CCCC4		Ki	=	5	nM													B
2055234-15-4	O=C(OOC(C)(C)C)N1CCN(C(=O)C2=NN3C(=NC=4C(OC)=CC=CC4C3=C2)N)CC1		Ki	=	20	nM													B
2055234-16-5	O=C(C1=NN2C(=NC=3C(OC)=CC=CC3C2=C1)N)N4CCNCC4		Ki	=	300	nM													B
2055234-17-6	O=C(NCC1=CC=C(F)C=C1F)C2=NN3C(=NC=4C(OC)=CC=CC4C3=C2)N		Ki	=	2	nM													B
2055234-18-7	O=C(C1=NN2C(=NC=3C(OC)=CC=CC3C2=C1)N)N4CCN(C5=CC=C(F)C=C5F)CC4		Ki	=	0.3	nM													B
2055234-19-8	O=C(NCC1=CC=C(Br)C=C1F)C2=NN3C(=NC=4C(OC)=CC=CC4C3=C2)N		Ki	=	1	nM													B
2055234-20-1	O=C(NC=1C=CC=CC1)C2=NN3C(=NC=4C(OC)=CC=CC4C3=C2)N		Ki	=	3	nM													B
2055234-21-2	O=C(C1=NN2C(=NC=3C(OC)=CC=CC3C2=C1)N)N(C)CC=4C=CC=CC4		Ki	=	4	nM													B
2055234-22-3	O=C(C1=NN2C(=NC=3C(OC)=CC=CC3C2=C1)N)N(C)CC4=CC=CC5=CC=CN=C54		Ki	=	7	nM													B
2055234-23-4	O=C(OC(C)(C)C)N1CCC2(C1)CCN(C(=O)C3=NN4C(=NC=5C(OC)=CC=CC5C4=C3)N)CC2		Ki	=	80	nM													B
2055234-24-5	O=C(C1=NN2C(=NC=3C(OC)=CC=CC3C2=C1)N)N4CCC5(CNCC5)CC4		Ki	=	245	nM													B
2055234-25-6	O=C(OC(C)(C)C)N1CCC2(C1)CN(C(=O)C3=NN4C(=NC=5C(OC)=CC=CC5C4=C3)N)CC2		Ki	=	11	nM													B
2055234-26-7	O=C(C1=NN2C(=NC=3C(OC)=CC=CC3C2=C1)N)N4CCC5(CNCC5)C4		Ki	=	77	nM													B
2055234-27-8	O=C(C1=NN2C(=NC=3C(OC)=CC=CC3C2=C1)N)N4CCC5(C4)CN(C(=O)C)CC5		Ki	=	9	nM													B
2055234-28-9	O=C(OC)N1CCC2(C1)CN(C(=O)C3=NN4C(=NC=5C(OC)=CC=CC5C4=C3)N)CC2		Ki	=	7	nM													B
2055234-29-0	O=C(C1=NN2C(=NC=3C(OC)=CC=CC3C2=C1)N)N4CCC5(C4)CN(CC)CC5		Ki	=	43	nM													B
2055234-30-3	O=C(C1=NN2C(=NC=3C(OC)=CC=CC3C2=C1)N)N4CCC5(C4)CN(CC=6C=CC=CC6)CC5		Ki	=	50	nM													B
2055234-31-4	O=C(NCC1=CC=CC2=CC=CN=C21)C3=NN4C(=NC=5C(OC)=CC=CC5C4=C3)N		Ki	=	0.4	nM													B
2055234-33-6	N=1OC(=NC1CC=2C=CC=CC2)C3=NN4C(=NC5=C(OC)C=CC=C5C4=C3)N		Ki	=	45	nM													B
2055234-35-8	N=1C=CC(=C2C=CC=CC12)CC3=NN4C(=NC=5C=CC=CC5C4=C3)N		Ki	=	68	nM													B
2055234-36-9	N=1C=2C=CC=CC2C3=CC(=NN3C1N)CC=4C=CC=CC4N5CCOCC5		Ki	=	53	nM													B
2055234-37-0	N=1C=2C=CC=CC2C3=CC(=NN3C1N)CC=4C=CC=CC4CN5CCOCC5		Ki	=	51	nM													B
2055234-39-2	N=1N=C(OC1C2=NN3C(=NC=4C(OC)=CC=CC4C3=C2)N)CC5=CC=CC6=CC=CN=C65		Ki	=	18	nM													B
2055234-40-5	N=1N=C(OC1C2=NN3C(=NC=4C(OC)=CC=CC4C3=C2)N)C=5C=CC=C6C=CC=NC65		Ki	=	19	nM													B
2055234-41-6	N=1N=C(OC1C2=NN3C(=NC=4C(OC)=CC=CC4C3=C2)N)N5CCOCC5		Ki	=	39	nM													B
2055234-42-7	N=1N=C(OC1C2=NN3C(=NC=4C(OC)=CC=CC4C3=C2)N)N5CCN(C=6C=CC=CC6)CC5		Ki	=	33	nM													B
2055234-43-8	FC1=CC=C(C(F)=C1)CNC2=NN=C(O2)C3=NN4C(=NC=5C(OC)=CC=CC5C4=C3)N		Ki	=	23	nM													B
2055234-44-9	FC=1C=CC=2N=C(N)N3N=C(C=C3C2C1)CC=4C=CC=CC4		Ki	=	67	nM													B
2055234-45-0	FC=1C=CC=2N=C(N)N3N=C(C=C3C2C1)CC4=CC=CC5=CC=CN=C54		Ki	=	45	nM													B
2055234-46-1	FC=1C=CC=2N=C(N)N3N=C(C=C3C2C1)CC=4C=CC=CC4N5CCOCC5		Ki	=	65	nM													B
2055234-47-2	FC=1C=CC=2N=C(N)N3N=C(C=C3C2C1)CC4=CC=CN=C4N5CCOCC5		Ki	=	123	nM													B
2055234-48-3	FC1=CC=CC2=C1N=C(N)N3N=C(C=C23)CC=4C=CC=CC4		Ki	=	14	nM													B
2055234-49-4	FC1=CC=CC2=C1N=C(N)N3N=C(C=C23)CC4=CC=CC5=CC=CN=C54		Ki	=	6	nM													B
2055234-50-7	O=C(C1=NN2C(=NC=3C(F)=CC=CC3C2=C1)N)N4CCN(C5=NC=CC=C5)CC4		Ki	=	32	nM													B
2055234-51-8	O=C(C1=NN2C(=NC=3C(F)=CC=CC3C2=C1)N)N4CCN(C5=CC=C(F)C=C5F)CC4		Ki	=	94	nM													B
2055234-52-9	FC1=CC=CC2=C1N=C(N)N3N=C(C=C23)C4=NN=C(O4)C=5C=CC=C6C=CC=NC65		Ki	=	131	nM													B
2055234-53-0	FC1=CC=CC2=C1N=C(N)N3N=C(C=C23)C4=NN=C(O4)CC5=CC=C6C=CC=NC6=C5		Ki	=	7	nM													B
2055234-54-1	O=C(C1=NN2C(=NC=3C=CC(F)=CC3C2=C1)N)N4CCN(C5=CC=C(F)C=C5F)CC4		Ki	=	8	nM													B
2055234-55-2	O=C(C1=NN2C(=NC=3C=CC(F)=CC3C2=C1)N)N4CCN(C5=NC=CC=C5)CC4		Ki	=	41	nM													B
2244404-10-0	N=1N=C2C(=C(N=C(N)N2C1)C=3C=CC=CC3)C4=CC=C5N=CC=CC5=C4		IC50	=	0.07	nM					IC50	=	18	nM	IC50	=	2000	nM	F
2244404-11-1	ClC1=NC(=CC(=C1)C2=C(N=C(N)N3C=NN=C23)C=4C=CC=CC4)C		IC50	=	0.08	nM	IC50	=	82.6	nM	IC50	=	37	nM	IC50	>	10000	nM	F
2244404-12-2	N=1N=C2C(=C(N=C(N)N2C1)C=3C=CC=CC3)C4=CC=5C=CC=NC5C(=C4)C		IC50	=	0.09	nM					IC50	=	12	nM	IC50	=	1400	nM	F
2244404-14-4	FC=1C=C(C=C2C=CC=NC12)C3=C(N=C(N)N4C=NN=C34)C=5C=CC=CC5		IC50	=	0.16	nM					IC50	=	16	nM	IC50	=	5000	nM	F
2244404-15-5	FC(F)(F)C1=NC(=CC(=C1)C2=C(N=C(N)N3C=NN=C23)C=4OC(=CC4)C)C		IC50	=	0.18	nM	IC50	=	202.6	nM									F
2244404-17-7	N=1N=C2C(=C(N=C(N)N2C1)C=3C=CC=CC3)C4=CC=C5NN=CC5=C4		IC50	=	0.26	nM	IC50	=	91	nM									F
2244404-22-4	FC=1C=CC(=CC1)C=2N=C(N)N3C=NN=C3C2C4=CC(Cl)=NC(=C4)C		IC50	=	0.17	nM	IC50	=	98.9	nM									F
2244404-23-5	FC=1C=CC(=CC1)C=2N=C(N)N3C=NN=C3C2C4=CC(=NC(=C4)C(F)(F)F)C		IC50	=	0.63	nM	IC50	=	122.2	nM									F
2244404-25-7	FC=1C=CC(=C(F)C1)C=2N=C(N)N3C=NN=C3C2C4=CC(=NC(=C4)C(F)(F)F)C		IC50	=	0.76-3.96	nM	IC50	=	793.1	nM	IC50	=	409	nM	IC50	>	10000	nM	F
2244404-26-8	FC=1C=CC=CC1C=2N=C(N)N3C=NN=C3C2C4=CC(=NC(=C4)C)C		IC50	=	0.96	nM	IC50	=	85.4	nM	IC50	=	173	nM	IC50	>	10000	nM	F
2244404-27-9	FC=1C=CC(=C(F)C1)C=2N=C(N)N3C=NN=C3C2C4=CC(=NC(=C4)C(F)F)C		IC50	=	2.33	nM	IC50	=	522.3	nM	IC50	=	519	nM	IC50	>	10000	nM	F
2244404-34-8	FC=1C=CC=CC1C=2N=C(N)N3C=NN=C3C2C4=CC(Cl)=NC(=C4)C		IC50	=	0.5	nM					IC50	=	71	nM	IC50	>	10000	nM	F
2244404-35-9	FC=1C=CC(=CC1)C=2N=C(N)N3C=NN=C3C2C4=CC(=NC(=C4)C)C		IC50	=	0.52	nM					IC50	=	66	nM	IC50	>	10000	nM	F
2244404-36-0	FC1=CC=CC(=C1)C=2N=C(N)N3C=NN=C3C2C4=CC(=NC(=C4)C(F)(F)F)C		IC50	=	0.55	nM	IC50	=	86.3	nM									F
2244404-37-1	N=1N=C2C(=C(N=C(N)N2C1)C=3C=CC=CC3)C4=CC(=NC(=C4)C5CC5)C		IC50	=	0.77	nM	IC50	=	70.9	nM									F
2244404-40-6	FC=1C=CC=CC1C=2N=C(N)N3C=NN=C3C2C4=CC(=NC(=C4)C(F)(F)F)C		IC50	=	1.77	nM	IC50	=	134.5	nM									F
2244404-41-7	FC=1C=CC(=C(F)C1)C=2N=C(N)N3C=NN=C3C2C4=CC(Cl)=NC(=C4)C		IC50	=	2.04	nM	IC50	=	169.9	nM									F
2244404-57-5	FC=1C=C(Cl)C=CC1C=2N=C(N)N3C=NN=C3C2C4=CC(Cl)=NC(=C4)C		IC50	=	3.55	nM	IC50	=	254.7	nM									F
2244404-58-6	FC=1C=CC(=CC1)C=2N=C(N)N3C=NN=C3C2C4=CC(=NC(=C4)C(F)F)C		IC50	=	0.36	nM					IC50	=	418	nM					F
2244404-59-7	FC(F)C=1N=C(C=C(C1)C2=C(N=C(N)N3C=NN=C23)C=4C=CC(Cl)=CC4)C		IC50	=	0.48	nM					IC50	=	41	nM	IC50	>	10000	nM	F
2244404-62-2	FC=1C=CC(=CC1)C=2N=C(N)N3C=NN=C3C2C4=CC(=NC(=C4)CF)C		IC50	=	1.04	nM	IC50	=	78.2	nM	IC50	=	222.5	nM	IC50	>	10000	nM	F
2244404-63-3	FC=1C=CC=CC1C=2N=C(N)N3C=NN=C3C2C4=CC(=NC(=C4)C(F)F)C		IC50	=	1.68	nM	IC50	=	111.9	nM	IC50	=	248	nM	IC50	>	10000	nM	F
2244404-64-4	FC=1C=CC=CC1C=2N=C(N)N3C=NN=C3C2C4=CC(=NC(=C4)CF)C		IC50	=	2.59	nM	IC50	=	209.2	nM	IC50	=	302.4	nM	IC50	>	10000	nM	F
2244404-66-6	FC=1C=C(Cl)C=CC1C=2N=C(N)N3C=NN=C3C2C4=CC(=NC(=C4)C(F)F)C		IC50	=	3.05	nM	IC50	=	883.8	nM	IC50	=	1009	nM	IC50	>	10000	nM	F
2246606-93-7	O=C1SC=2C3=NC(=NN3C(=NC2N1CCN4CCN(C5=CC=C(OCC6=CN=NN6)C=C5F)CC4)N)C=7OC=CC7		IC50	=	0.6	nM													F
2246606-95-9	O=C1OC(=NN1)COC2=CC=C(C(F)=C2)N3CCN(CCN4C(=O)SC=5C6=NC(=NN6C(=NC54)N)C=7OC=CC7)CC3		IC50	=	0.3	nM													F
2246607-00-9	O=C1SC=2C3=NC(=NN3C(=NC2N1CCN4CCN(C5=CC(OCC(=O)N)=C(F)C=C5F)CC4)N)C=6OC=CC6		IC50	=	0.5	nM													F
2246607-01-0	O=C1SC=2C3=NC(=NN3C(=NC2N1CCN4CCN(C5=CC=C(OCCS(=O)C)C=C5F)CC4)N)C=6OC=CC6	NC=1N2C(C3=C(N(CCN4CCN(CC4)C5=C(F)C=C(OCCS(C)=O)C=C5)C(=O)S3)N1)=NC(=N2)C6=CC=CO6	IC50	=	0.4	nM													F
2246607-03-2	O=C1SC=2C3=NC(=NN3C(=NC2N1CCN4CCN(C5=CC=C(OCCS(=O)C)C=C5F)CC4)N)C=6OC=CC6	NC=1N2C(C3=C(N(CCN4CCN(CC4)C5=C(F)C=C(OCCS(C)=O)C=C5)C(=O)S3)N1)=NC(=N2)C6=CC=CO6	IC50	=	0.5	nM													F
2246607-06-5	O=C1SC=2C3=NC(=NN3C(=NC2N1CCN4CCN(C5=CC(OCCS(=O)C)=C(F)C=C5F)CC4)N)C=6OC=CC6		IC50	=	0.8	nM													F
2246607-08-7	O=C1SC=2C3=NC(=NN3C(=NC2N1CCN4CCN(C5=CC(OCCS(=O)C)=C(F)C=C5F)CC4)N)C=6OC=CC6	C(CN1CCN(CC1)C2=CC(OCCS(C)=O)=C(F)C=C2F)N3C4=C(C=5N(N=C(N5)C6=CC=CO6)C(N)=N4)SC3=O	IC50	=	0.6	nM													F
2246607-09-8	O=C1SC=2C3=NC(=NN3C(=NC2N1CCN4CCN(C5=CC(OCCS(=O)C)=C(F)C=C5F)CC4)N)C=6OC=CC6	C(CN1CCN(CC1)C2=CC(OCCS(C)=O)=C(F)C=C2F)N3C4=C(C=5N(N=C(N5)C6=CC=CO6)C(N)=N4)SC3=O	IC50	=	0.6	nM													F
2246607-10-1	O=C1SC=2C3=NC(=NN3C(=NC2N1CCN4CCN(C5=CC(OCCS(=O)(=O)C)=C(F)C=C5F)CC4)N)C=6OC=CC6		IC50	=	0.5	nM													F
2246607-14-5	O=C1SC=2C3=NC(=NN3C(=NC2N1CCN4CCN(C5=CC=C(OCCS(=O)(=O)C)C=C5F)CC4)N)C=6OC=CC6		IC50	=	0.6	nM													F
2246607-16-7	O=C1SC=2C3=NC(=NN3C(=NC2N1CCN4CCN(C5=CC=C(C=C5F)S(=O)(=N)C)CC4)N)C=6OC=CC6		IC50	=	0.4	nM													F
2246607-17-8	O=C1SC=2C3=NC(=NN3C(=NC2N1CCN4CCN(C5=CC(C(=O)NCCN(C)C)=C(F)C=C5F)CC4)N)C=6OC=CC6		IC50	=	117	nM													F
2246607-18-9	O=C1SC=2C3=NC(=NN3C(=NC2N1CCN4CCN(C5=CC=C(OC6COCC6O)C=C5F)CC4)N)C=7OC=CC7	NC=1N2C(C3=C(N(CCN4CCN(CC4)C5=C(F)C=C(O[C@H]6[C@H](O)COC6)C=C5)C(=O)S3)N1)=NC(=N2)C7=CC=CO7	IC50	=	0.4	nM													F
2246607-20-3	O=C1SC=2C3=NC(=NN3C(=NC2N1CCN4CCN(C5=CC=C(OC6COCC6O)C=C5F)CC4)N)C=7OC=CC7	NC=1N2C(C3=C(N(CCN4CCN(CC4)C5=C(F)C=C(O[C@@H]6[C@@H](O)COC6)C=C5)C(=O)S3)N1)=NC(=N2)C7=CC=CO7	IC50	=	0.1	nM													F
2246607-21-4	O=C1SC=2C3=NC(=NN3C(=NC2N1CCN4CCN(C5=CC(OCCO)=CC=C5F)CC4)N)C=6OC=CC6		IC50	=	0.6	nM													F
2246607-23-6	O=C1SC=2C3=NC(=NN3C(=NC2N1CCN4CCN(C5=CC(OCC6NCCOC6)=C(F)C=C5F)CC4)N)C=7OC=CC7		IC50	=	5.7	nM													F
2246607-28-1	O=C1SC=2C3=NC(=NN3C(=NC2N1CCN4CCN(C5=CC(OC6C(=O)NCC6)=C(F)C=C5F)CC4)N)C=7OC=CC7	C(CN1CCN(CC1)C2=CC(O[C@H]3CCNC3=O)=C(F)C=C2F)N4C5=C(C=6N(N=C(N6)C7=CC=CO7)C(N)=N5)SC4=O	IC50	=	0.7	nM													F
2246607-29-2	O=C1SC=2C3=NC(=NN3C(=NC2N1CCN4CCN(C5=CC(OC6C(=O)NCC6)=C(F)C=C5F)CC4)N)C=7OC=CC7	C(CN1CCN(CC1)C2=CC(O[C@@H]3CCNC3=O)=C(F)C=C2F)N4C5=C(C=6N(N=C(N6)C7=CC=CO7)C(N)=N5)SC4=O	IC50	=	0.4	nM													F
2246607-30-5	O=C1SC=2C3=NC(=NN3C(=NC2N1CCN4CCN(C5=CC=C(OCC6NCCOC6)C=C5F)CC4)N)C=7OC=CC7		IC50	=	0.5	nM													F
2246607-33-8	O=C1SC=2C3=NC(=NN3C(=NC2N1CCN4CCN(C5=CC=C(OCC6OCCNC6)C=C5F)CC4)N)C=7OC=CC7		IC50	=	0.1	nM													F
2246607-36-1	O=C1SC=2C3=NC(=NN3C(=NC2N1CCN4CCN(C5=CC=C(OC6CNCC6F)C=C5F)CC4)N)C=7OC=CC7	NC=1N2C(C3=C(N(CCN4CCN(CC4)C5=C(F)C=C(O[C@H]6[C@H](F)CNC6)C=C5)C(=O)S3)N1)=NC(=N2)C7=CC=CO7	IC50	=	0.7	nM													F
2246607-37-2	O=C1SC=2C3=NC(=NN3C(=NC2N1CCN4CCN(C5=CC=C(OC6CNCC6F)C=C5F)CC4)N)C=7OC=CC7	NC=1N2C(C3=C(N(CCN4CCN(CC4)C5=C(F)C=C(O[C@@H]6[C@@H](F)CNC6)C=C5)C(=O)S3)N1)=NC(=N2)C7=CC=CO7	IC50	=	0.7	nM													F
2246607-38-3	O=C1SC=2C3=NC(=NN3C(=NC2N1CCN4CCN(C5=CC(OC6CCS(=O)CC6)=C(F)C=C5F)CC4)N)C=7OC=CC7	C(CN1CCN(CC1)C2=CC(O[C@H]3CC[S@@](=O)CC3)=C(F)C=C2F)N4C5=C(C=6N(N=C(N6)C7=CC=CO7)C(N)=N5)SC4=O	IC50	=	0.6	nM													F
2246607-41-8	O=C1SC=2C3=NC(=NN3C(=NC2N1CCN4CCN(C5=CC(OC6CCS(=O)CC6)=C(F)C=C5F)CC4)N)C=7OC=CC7	C(CN1CCN(CC1)C2=CC(O[C@H]3CC[S@](=O)CC3)=C(F)C=C2F)N4C5=C(C=6N(N=C(N6)C7=CC=CO7)C(N)=N5)SC4=O	IC50	=	0.8	nM													F
2246607-42-9	O=C1SC=2C3=NC(=NN3C(=NC2N1CCN4CCN(C5=CC=C(C=C5F)S(=O)C)CC4)N)C=6OC=CC6	C(CN1CCN(CC1)C2=C(F)C=C(S(C)=O)C=C2)N3C4=C(C=5N(N=C(N5)C6=CC=CO6)C(N)=N4)SC3=O	IC50	=	0.4	nM													F
2246607-43-0	O=C1SC=2C3=NC(=NN3C(=NC2N1CCN4CCN(C5=CC=C(C=C5F)S(=O)C)CC4)N)C=6OC=CC6	C(CN1CCN(CC1)C2=C(F)C=C(S(C)=O)C=C2)N3C4=C(C=5N(N=C(N5)C6=CC=CO6)C(N)=N4)SC3=O	IC50	=	0.4	nM													F
2246607-46-3	O=C1SC=2C3=NC(=NN3C(=NC2N1CCN4CCN(C5=CC=C(OC6CCS(=O)CC6)C=C5F)CC4)N)C=7OC=CC7	NC=1N2C(C3=C(N(CCN4CCN(CC4)C5=C(F)C=C(O[C@@H]6CC[S@](=O)CC6)C=C5)C(=O)S3)N1)=NC(=N2)C7=CC=CO7	IC50	=	0.8	nM													F
2246607-48-5	O=C1SC=2C3=NC(=NN3C(=NC2N1CCN4CCN(C5=CC=C(OC6CCS(=O)CC6)C=C5F)CC4)N)C=7OC=CC7	NC=1N2C(C3=C(N(CCN4CCN(CC4)C5=C(F)C=C(O[C@@H]6CC[S@@](=O)CC6)C=C5)C(=O)S3)N1)=NC(=N2)C7=CC=CO7	IC50	=	0.8	nM													F
2246607-50-9	O=C1SC=2C3=NC(=NN3C(=NC2N1CCN4CCN(C5=CC=C(C=C5F)N6CCS(=O)CC6)CC4)N)C=7OC=CC7		IC50	=	0.6	nM													F
2246607-52-1	O=C1SC=2C3=NC(=NN3C(=NC2N1CCN4CCN(C5=CC(OCC(O)CO)=C(F)C=C5F)CC4)N)C=6OC=CC6	C(CN1CCN(CC1)C2=CC(OC[C@H](CO)O)=C(F)C=C2F)N3C4=C(C=5N(N=C(N5)C6=CC=CO6)C(N)=N4)SC3=O	IC50	=	0.5	nM													F
2246607-54-3	O=C1SC=2C3=NC(=NN3C(=NC2N1CCN4CCN(C5=CC(OCC(O)CO)=C(F)C=C5F)CC4)N)C=6OC=CC6	C(CN1CCN(CC1)C2=CC(OC[C@@H](CO)O)=C(F)C=C2F)N3C4=C(C=5N(N=C(N5)C6=CC=CO6)C(N)=N4)SC3=O	IC50	=	0.4	nM													F
2246607-57-6	O=C1SC=2C3=NC(=NN3C(=NC2N1CCN4CCN(C5=CC=C(OCCO)C=C5)CC4)N)C=6OC=CC6		IC50	=	3.4	nM													F
2246607-58-7	O=C(O)COC1=CC=C(C=C1)N2CCN(CCN3C(=O)SC=4C5=NC(=NN5C(=NC43)N)C=6OC=CC6)CC2		IC50	=	2.3	nM													F
2246607-62-3	O=C1SC=2C3=NC(=NN3C(=NC2N1CCN4CCN(C5=CC=C(OCC(=O)N)C=C5)CC4)N)C=6OC=CC6		IC50	=	2	nM													F
2246607-63-4	O=C1SC=2C3=NC(=NN3C(=NC2N1CCN4CCN(C5=CC=C(OCC(O)CO)C=C5)CC4)N)C=6OC=CC6		IC50	=	14.2	nM													F
2246607-66-7	O=C1SC=2C3=NC(=NN3C(=NC2N1CCN4CCN(C5=CC=C(OCCN)C=C5)CC4)N)C=6OC=CC6		IC50	=	0.6	nM													F
2246607-69-0	O=C(N)C1=CC=C(C=C1)N2CCN(CCN3C(=O)SC=4C5=NC(=NN5C(=NC43)N)C=6OC=CC6)CC2		IC50	=	0.7	nM													F
2246607-71-4	O=C1SC=2C3=NC(=NN3C(=NC2N1CCN4CCN(C5=CC=C(C=C5)C(=O)NC)CC4)N)C=6OC=CC6		IC50	=	2.6	nM													F
2246607-72-5	O=C1SC=2C3=NC(=NN3C(=NC2N1CCN4CCN(C5=CC=C(OCCN6CCOCC6)C=C5)CC4)N)C=7OC=CC7		IC50	=	3.2	nM													F
2246607-75-8	O=C1SC=2C3=NC(=NN3C(=NC2N1CCN4CCN(C5=CC=C(OCCN(C)C)C=C5)CC4)N)C=6OC=CC6		IC50	=	1	nM													F
2246607-76-9	O=C1SC=2C3=NC(=NN3C(=NC2N1CCN4CCN(C5=CC=C(C=C5)S(=O)(=O)N)CC4)N)C=6OC=CC6		IC50	=	1.7	nM													F
2246607-77-0	O=C1SC=2C3=NC(=NN3C(=NC2N1CCN4CCN(C5=CC=C(C=C5)S(=O)(=O)NC)CC4)N)C=6OC=CC6		IC50	=	2.6	nM													F
2246607-80-5	O=C1SC=2C3=NC(=NN3C(=NC2N1CCN4CCN(C5=CC=C(C=C5)S(=O)(=O)C)CC4)N)C=6OC=CC6		IC50	=	1.9	nM													F
2246607-82-7	O=C1SC=2C3=NC(=NN3C(=NC2N1CCN4CCN(C5=CC=C(C=C5)S(=O)C)CC4)N)C=6OC=CC6		IC50	=	1.6	nM													F
2246607-84-9	O=C(N)C1=CC=CC(=C1)N2CCN(CCN3C(=O)SC=4C5=NC(=NN5C(=NC43)N)C=6OC=CC6)CC2		IC50	=	1.4	nM													F
2246607-85-0	O=C1SC=2C3=NC(=NN3C(=NC2N1CCN4CCN(C=5C=CC=C(OCCO)C5)CC4)N)C=6OC=CC6		IC50	=	0.6	nM													F
2246607-86-1	O=C1SC=2C3=NC(=NN3C(=NC2N1CCN4CCN(C5=CC=C(OCC(=O)N6CCNCC6)C=C5F)CC4)N)C=7OC=CC7		IC50	=	0.8	nM													F
2246607-88-3	O=C1SC=2C3=NC(=NN3C(=NC2N1CCN4CCN(C5=CC=C(OCC6CCNCC6)C=C5F)CC4)N)C=7OC=CC7		IC50	=	1.2	nM													F
2246607-96-3	O=C1SC=2C3=NC(=NN3C(=NC2N1CCN4CCN(C5=CC=C(OCCN6CCNCC6)C=C5F)CC4)N)C=7OC=CC7		IC50	=	0.3	nM													F
2246607-98-5	O=C1SC=2C3=NC(=NN3C(=NC2N1CCN4CCN(C5=CC=C(C=C5F)S(=O)(=O)N6CCNCC6)CC4)N)C=7OC=CC7		IC50	=	0.2	nM													F
2246608-02-4	O=C1SC=2C3=NC(=NN3C(=NC2N1CCN4CCN(C5=CC=C(C=C5F)S(=O)(=O)C)CC4)N)C=6OC=CC6		IC50	=	0.4	nM													F
2246608-05-7	O=C1SC=2C3=NC(=NN3C(=NC2N1CCN4CCN(C5=CC=C(C=C5F)C(=O)NCCN)CC4)N)C=6OC=CC6		IC50	=	0.4	nM													F
2246608-07-9	O=C1SC=2C3=NC(=NN3C(=NC2N1CCN4CCN(C5=CC=C(C=C5F)C(=O)NCCNC)CC4)N)C=6OC=CC6		IC50	=	0.4	nM													F
2246608-10-4	O=C1SC=2C3=NC(=NN3C(=NC2N1CCN4CCN(C5=CC=C(C=C5F)C(=O)NCCN(C)C)CC4)N)C=6OC=CC6		IC50	=	4.3	nM													F
2246608-15-9	O=C1SC=2C3=NC(=NN3C(=NC2N1CCN4CCN(C5=CC=C(C=C5F)C(=O)NCC(O)CO)CC4)N)C=6OC=CC6		IC50	=	0.3	nM													F
2246608-16-0	O=C(O)COC1=CC=C(C(F)=C1)N2CCN(CCN3C(=O)SC=4C5=NC(=NN5C(=NC43)N)C=6OC=CC6)CC2		IC50	=	0.7	nM													F
2246608-17-1	O=C(O)COC1=CC(F)=C(C(F)=C1)N2CCN(CCN3C(=O)SC=4C5=NC(=NN5C(=NC43)N)C=6OC=CC6)CC2		IC50	=	0.7	nM													F
2246608-20-6	O=C(O)C(OC1=CC=C(C(F)=C1)N2CCN(CCN3C(=O)SC=4C5=NC(=NN5C(=NC43)N)C=6OC=CC6)CC2)C		IC50	=	0.8	nM													F
2246608-23-9	O=C(O)C(OC1=CC=C(C(F)=C1)N2CCN(CCN3C(=O)SC=4C5=NC(=NN5C(=NC43)N)C=6OC=CC6)CC2)C	NC=1N2C(C3=C(N(CCN4CCN(CC4)C5=C(F)C=C(O[C@H](C(O)=O)C)C=C5)C(=O)S3)N1)=NC(=N2)C6=CC=CO6	IC50	=	0.3	nM													F
2246608-26-2	O=C(O)C(OC1=CC=C(C(F)=C1)N2CCN(CCN3C(=O)SC=4C5=NC(=NN5C(=NC43)N)C=6OC=CC6)CC2)(C)C		IC50	=	0.8	nM													F
2246608-29-5	O=C(O)CCC1=CC=C(C(F)=C1)N2CCN(CCN3C(=O)SC=4C5=NC(=NN5C(=NC43)N)C=6OC=CC6)CC2		IC50	=	0.7	nM													F
2246608-32-0	O=C(O)CCCOC1=CC=C(C(F)=C1)N2CCN(CCN3C(=O)SC=4C5=NC(=NN5C(=NC43)N)C=6OC=CC6)CC2		IC50	=	0.8	nM													F
2246608-35-3	O=C(O)COC=1C(F)=CC=C(C1F)N2CCN(CCN3C(=O)SC=4C5=NC(=NN5C(=NC43)N)C=6OC=CC6)CC2		IC50	=	0.4	nM													F
2246608-37-5	O=C(O)COC=1C=C(C(F)=CC1F)N2CCN(CCN3C(=O)SC=4C5=NC(=NN5C(=NC43)N)C=6OC=CC6)CC2		IC50	=	0.2	nM													F
2246608-42-2	O=C(O)C1=CC=C(C(F)=C1)N2CCN(CCN3C(=O)SC=4C5=NC(=NN5C(=NC43)N)C=6OC=CC6)CC2		IC50	=	0.5	nM													F
2246608-43-3	O=C1SC=2C3=NC(=NN3C(=NC2N1CCN4CCN(C5=CC=C(OCCNCC(=O)N)C=C5F)CC4)N)C=6OC=CC6		IC50	=	0.8	nM													F
2246608-48-8	O=C1SC=2C3=NC(=NN3C(=NC2N1CCN4CCN(C5=CC=C(OC6CCNCC6)C=C5F)CC4)N)C=7OC=CC7		IC50	=	1.8	nM													F
2246608-51-3	O=C1SC=2C3=NC(=NN3C(=NC2N1CCN4CCN(C5=CC=C(OC6CNCC6)C=C5F)CC4)N)C=7OC=CC7		IC50	=	0.1	nM													F
2246608-53-5	O=C1SC=2C3=NC(=NN3C(=NC2N1CCN4CCN(C5=CC=C(OCC6=NN=CN6)C=C5F)CC4)N)C=7OC=CC7		IC50	=	0.5	nM													F
2246608-54-6	O=C1SC=2C3=NC(=NN3C(=NC2N1CCN4CCN(C5=CC=C(OCC(=O)NCCNC)C=C5F)CC4)N)C=6OC=CC6		IC50	=	0.3	nM													F
2246608-58-0	O=C1SC=2C3=NC(=NN3C(=NC2N1CCN4CCN(C5=CC=C(OCC(=O)NCCN(C)C)C=C5F)CC4)N)C=6OC=CC6		IC50	=	0.3	nM													F
2246608-59-1	O=C1SC=2C3=NC(=NN3C(=NC2N1CCN4CCN(C5=CC=C(OCC(=O)NCCN)C=C5F)CC4)N)C=6OC=CC6		IC50	=	0.3	nM													F
2246608-61-5	O=C1SC=2C3=NC(=NN3C(=NC2N1CCN4CCN(C5=CC=C(OCC(=O)N)C=C5F)CC4)N)C=6OC=CC6		IC50	=	0.8	nM													F
2246608-62-6	O=C1SC=2C3=NC(=NN3C(=NC2N1CCN4CCN(C5=CC=C(C=C5F)C(=O)N(C)CCNC)CC4)N)C=6OC=CC6		IC50	=	1	nM													F
2246608-64-8	O=C1SC=2C3=NC(=NN3C(=NC2N1CCN4CCN(C5=CC=C(C=C5F)C(=O)N(C)CCN(C)C)CC4)N)C=6OC=CC6		IC50	=	0.2	nM													F
2246608-65-9	O=C1SC=2C3=NC(=NN3C(=NC2N1CCN4CCN(C5=CC=C(C=C5F)C(=O)NC(C)CN(C)C)CC4)N)C=6OC=CC6	C(CN1CCN(CC1)C2=C(F)C=C(C(N[C@@H](CN(C)C)C)=O)C=C2)N3C4=C(C=5N(N=C(N5)C6=CC=CO6)C(N)=N4)SC3=O	IC50	=	0.2	nM													F
2246608-66-0	O=C1SC=2C3=NC(=NN3C(=NC2N1CCN4CCN(C5=CC=C(OCC(=O)N(C)CCNC)C=C5F)CC4)N)C=6OC=CC6		IC50	=	0.3	nM													F
2246608-68-2	O=C(O)C(OC=1C=C(C(F)=CC1F)N2CCN(CCN3C(=O)SC=4C5=NC(=NN5C(=NC43)N)C=6OC=CC6)CC2)(C)C		IC50	=	0.9	nM													F
2246608-70-6	O=C(O)C(OC=1C=C(C(F)=CC1F)N2CCN(CCN3C(=O)SC=4C5=NC(=NN5C(=NC43)N)C=6OC=CC6)CC2)C	C(CN1CCN(CC1)C2=CC(O[C@H](C(O)=O)C)=C(F)C=C2F)N3C4=C(C=5N(N=C(N5)C6=CC=CO6)C(N)=N4)SC3=O	IC50	=	0.8	nM													F
2246608-71-7	O=C(O)C(OC=1C=C(C(F)=CC1F)N2CCN(CCN3C(=O)SC=4C5=NC(=NN5C(=NC43)N)C=6OC=CC6)CC2)C	C(CN1CCN(CC1)C2=CC(O[C@@H](C(O)=O)C)=C(F)C=C2F)N3C4=C(C=5N(N=C(N5)C6=CC=CO6)C(N)=N4)SC3=O	IC50	=	0.9	nM													F
2246608-72-8	O=C1SC=2C3=NC(=NN3C(=NC2N1CCN4CCN(C5=CC(OCC(=O)NCCNC)=C(F)C=C5F)CC4)N)C=6OC=CC6		IC50	=	0.5	nM													F
2246608-74-0	O=C1SC=2C3=NC(=NN3C(=NC2N1CCN4CCN(C5=CC(OCC(=O)NCCN(C)C)=C(F)C=C5F)CC4)N)C=6OC=CC6		IC50	=	0.3	nM													F
2246608-75-1	O=C1SC=2C3=NC(=NN3C(=NC2N1CCN4CCN(C5=CC(=C(F)C=C5F)C(=O)N(C)CCN(C)C)CC4)N)C=6OC=CC6		IC50	=	0.6	nM													F
2246608-76-2	O=C(O)CCCOC=1C=C(C(F)=CC1F)N2CCN(CCN3C(=O)SC=4C5=NC(=NN5C(=NC43)N)C=6OC=CC6)CC2		IC50	=	0.6	nM													F
2246608-77-3	O=C1SC=2C3=NC(=NN3C(=NC2N1CCN4CCN(C5=CC(OCC6=NN=NN6)=C(F)C=C5F)CC4)N)C=7OC=CC7		IC50	=	0.8	nM													F
2246608-78-4	O=C1SC=2C3=NC(=NN3C(=NC2N1CCN4CCN(C5=CC=C(OCC=6N=CN(N6)C)C=C5F)CC4)N)C=7OC=CC7		IC50	=	0.6	nM													F
2246608-79-5	O=C1SC=2C3=NC(=NN3C(=NC2N1CCN4CCN(C5=CC(OCC=6N=CN(N6)C)=C(F)C=C5F)CC4)N)C=7OC=CC7		IC50	=	14	nM													F
2246608-80-8	O=C1SC=2C3=NC(=NN3C(=NC2N1CCN4CCN(C5=CC=C(C=C5F)C(=O)NCCN(C)C6COC6)CC4)N)C=7OC=CC7		IC50	=	0.5	nM													F
2246608-81-9	O=C1SC=2C3=NC(=NN3C(=NC2N1CCN4CCN(C5=CC=C(C=C5F)C(=O)NCCNCCO)CC4)N)C=6OC=CC6		IC50	=	0.6	nM													F
2246608-83-1	O=C1SC=2C3=NC(=NN3C(=NC2N1CCN4CCN(C5=CC=C(OCCNC(=O)CN)C=C5F)CC4)N)C=6OC=CC6		IC50	=	0.4	nM													F
2246608-85-3	O=C1SC=2C3=NC(=NN3C(=NC2N1CCN4CCN(C5=CC=C(OCCNC(=O)C(N)C(C)C)C=C5F)CC4)N)C=6OC=CC6	NC=1N2C(C3=C(N(CCN4CCN(CC4)C5=C(F)C=C(OCCNC([C@H](C(C)C)N)=O)C=C5)C(=O)S3)N1)=NC(=N2)C6=CC=CO6	IC50	=	1	nM													F
2246608-87-5	O=C(OCC)COC=1C=C(C(F)=CC1F)N2CCN(CCN3C(=O)SC=4C5=NC(=NN5C(=NC43)N)C=6OC=CC6)CC2		IC50	=	3.4	nM													F
2246608-88-6	N#CCOC=1C=C(C(F)=CC1F)N2CCN(CCN3C(=O)SC=4C5=NC(=NN5C(=NC43)N)C=6OC=CC6)CC2		IC50	=	1.2	nM													F
2246608-89-7	O=C1SC=2C3=NC(=NN3C(=NC2N1CCN4CCN(C=5C=CN=CC5)CC4)N)C=6OC=CC6		IC50	=	24	nM													F
2246608-90-0	O=C1SC=2C3=NC(=NN3C(=NC2N1CCN4CCN(C=5N=CN=CC5)CC4)N)C=6OC=CC6		IC50	=	5	nM													F
2246608-91-1	O=C1SC=2C3=NC(=NN3C(=NC2N1CCN4CCN(C=5C=C6C(=CC5F)NC(=O)C6)CC4)N)C=7OC=CC7		IC50	=	0.3	nM													F
2246608-92-2	O=C1SC=2C3=NC(=NN3C(=NC2N1CCN4CCN(C5=CC(=NC=C5F)C)CC4)N)C=6OC=CC6		IC50	=	0.2	nM													F
2246608-93-3	O=C1SC=2C3=NC(=NN3C(=NC2N1CCN4CCN(C5=CC=C(OCC(O)(C)C)C=C5F)CC4)N)C=6OC=CC6		IC50	=	0.4	nM													F
2246608-94-4	O=C1SC=2C3=NC(=NN3C(=NC2N1CCN4CCN(C5=CC=C(C=C5F)C(O)(C)C)CC4)N)C=6OC=CC6		IC50	=	0.6	nM													F
2246608-95-5	O=C1SC=2C3=NC(=NN3C(=NC2N1CCN4CCN(C5=CC=C(OCC(O)C(F)(F)F)C=C5F)CC4)N)C=6OC=CC6		IC50	=	1.1	nM													F
2246608-96-6	O=C1SC=2C3=NC(=NN3C(=NC2N1CCN4CCN(C5=CC(OCC6OCCNC6)=C(F)C=C5F)CC4)N)C=7OC=CC7		IC50	=	0.6	nM													F
2246609-00-5	O=C1SC=2C3=NC(=NN3C(=NC2N1CCN4CCN(C5=CC(OC6CNCC6F)=C(F)C=C5F)CC4)N)C=7OC=CC7	C(CN1CCN(CC1)C2=CC(O[C@@H]3CNC[C@@H]3F)=C(F)C=C2F)N4C5=C(C=6N(N=C(N6)C7=CC=CO7)C(N)=N5)SC4=O	IC50	=	0.4	nM													F
2246609-04-9	O=C1SC=2C3=NC(=NN3C(=NC2N1CCN4CCN(C5=CC(OCC(=O)NCCN6CCOCC6)=C(F)C=C5F)CC4)N)C=7OC=CC7		IC50	=	1.1	nM													F
2246609-05-0	O=C1SC=2C3=NC(=NN3C(=NC2N1CCN4CCN(C5=CC(C(=O)NCC6NCCOC6)=C(F)C=C5F)CC4)N)C=7OC=CC7		IC50	=	0.5	nM													F
2246609-07-2	O=C1SC=2C3=NC(=NN3C(=NC2N1CCN4CCN(C5=CC=C(OC6CNCC6F)C=C5F)CC4)N)C=7OC=CC7	NC=1N2C(C3=C(N(CCN4CCN(CC4)C5=C(F)C=C(O[C@H]6[C@@H](F)CNC6)C=C5)C(=O)S3)N1)=NC(=N2)C7=CC=CO7	IC50	=	1.1	nM													F
2246609-08-3	O=C1SC=2C3=NC(=NN3C(=NC2N1CCN4CCN(C5=CC=C(OC6CNCC6F)C=C5F)CC4)N)C=7OC=CC7	NC=1N2C(C3=C(N(CCN4CCN(CC4)C5=C(F)C=C(O[C@@H]6[C@H](F)CNC6)C=C5)C(=O)S3)N1)=NC(=N2)C7=CC=CO7	IC50	=	0.5	nM													F
2246609-09-4	O=C1SC=2C3=NC(=NN3C(=NC2N1CCN4CCN(C5=CC=C(OCC(=O)NCCN6CCOCC6)C=C5F)CC4)N)C=7OC=CC7		IC50	=	0.7	nM													F
2246609-10-7	O=C1SC=2C3=NC(=NN3C(=NC2N1CCN4CCN(C5=CC=C(C=C5F)C(=O)NCCN6CCOCC6)CC4)N)C=7OC=CC7		IC50	=	0.3	nM													F
2246609-11-8	O=C1SC=2C3=NC(=NN3C(=NC2N1CCN4CCN(C5=CC=C(C=C5F)C(=O)NCC6NCCOC6)CC4)N)C=7OC=CC7		IC50	=	0.1	nM													F
2246609-12-9	O=C1SC=2C3=NC(=NN3C(=NC2N1CCN4CCN(C5=CC=C(OC6CNC6)C=C5)CC4)N)C=7OC=CC7		IC50	=	0.7	nM													F
2246609-16-3	O=C1SC=2C3=NC(=NN3C(=NC2N1CCN4CCN(C5=CC(C(=O)NCCS(=O)C)=C(F)C=C5F)CC4)N)C=6OC=CC6	NC=1N2C(C3=C(N(CCN4CCN(CC4)C5=CC(C(NCCS(C)=O)=O)=C(F)C=C5F)C(=O)S3)N1)=NC(=N2)C6=CC=CO6	IC50	=	0.4	nM													F
2246609-17-4	O=C1SC=2C3=NC(=NN3C(=NC2N1CCN4CCN(C5=CC(C(=O)NCCS(=O)C)=C(F)C=C5F)CC4)N)C=6OC=CC6	NC=1N2C(C3=C(N(CCN4CCN(CC4)C5=CC(C(NCCS(C)=O)=O)=C(F)C=C5F)C(=O)S3)N1)=NC(=N2)C6=CC=CO6	IC50	=	0.3	nM													F
2246609-19-6	O=C1SC=2C3=NC(=NN3C(=NC2N1CCN4CCN(C5=CC(C(=O)N(C)CCS(=O)C)=C(F)C=C5F)CC4)N)C=6OC=CC6	NC=1N2C(C3=C(N(CCN4CCN(CC4)C5=CC(C(N(CCS(C)=O)C)=O)=C(F)C=C5F)C(=O)S3)N1)=NC(=N2)C6=CC=CO6	IC50	=	1.2	nM													F
2246609-20-9	O=C1SC=2C3=NC(=NN3C(=NC2N1CCN4CCN(C5=CC(C(=O)N6CCS(=O)CC6)=C(F)C=C5F)CC4)N)C=7OC=CC7		IC50	=	329	nM													F
2246609-22-1	O=C1SC=2C3=NC(=NN3C(=NC2N1CCN4CCN(C5=CC=C(C=C5F)C(=O)NCCS(=O)C)CC4)N)C=6OC=CC6	C(CN1CCN(CC1)C2=C(F)C=C(C(NCCS(C)=O)=O)C=C2)N3C4=C(C=5N(N=C(N5)C6=CC=CO6)C(N)=N4)SC3=O	IC50	=	1.5	nM													F
2246609-23-2	O=C1SC=2C3=NC(=NN3C(=NC2N1CCN4CCN(C5=CC=C(C=C5F)C(=O)NCCS(=O)C)CC4)N)C=6OC=CC6	C(CN1CCN(CC1)C2=C(F)C=C(C(NCCS(C)=O)=O)C=C2)N3C4=C(C=5N(N=C(N5)C6=CC=CO6)C(N)=N4)SC3=O	IC50	=	2.3	nM													F
2246609-24-3	O=C1SC=2C3=NC(=NN3C(=NC2N1CCN4CCN(C5=CC=C(C=C5F)C(=O)N6CCS(=O)CC6)CC4)N)C=7OC=CC7		IC50	=	2.6	nM													F
2260968-93-0	O=C(O)C1=CC=C(C=C1)CCN2N=CC=3C4=NC(=NN4C(=NC32)N)C=5OC=CC5		IC50	=	1.8	nM													B
2260968-95-2	O=C(O)C1=CC=C(C=C1)N2CCN(CCN3N=CC=4C5=NC(=NN5C(=NC43)N)C=6OC=CC6)CC2		IC50	=	1.2	nM													B
2265871-74-5	O=C1C=CC=2C=C(C=3C=CC(O)=C(Cl)C3)C(=NC2N1)C=4C=CC=CC4		Inh.Rate	=	54	%													B
2265871-75-6	O=C1C=CN=C2NC(C=3C=CC=CC3)=C(C=C12)C4=CC=C(O)C(Cl)=C4		Inh.Rate	=	60	%													B
2265871-76-7	O=C1C=CN=C2NC(C=3C=CC=CC3)=C(C=C12)C=4C=C(N=C(C4)C)C		Inh.Rate	=	50	%													B
2265871-77-8	O=C1C=CC=2C=C(C=3C=CC4=NC=CC=C4C3)C(=NC2N1)C=5C=CC=CC5		Inh.Rate	=	19	%													B
2265871-78-9	O=C1C=CN=C2NC(C=3C=CC=CC3)=C(C=C12)C4=CC=C5N=CC=CC5=C4		Inh.Rate	=	22	%													B
2265871-79-0	O=C1C=CC2=CC(C=3C=CC=4N=CNC4C3)=C(N=C2N1)C=5C=CC=CC5		Inh.Rate	=	57	%													B
2265871-80-3	O=C1C=CN=C2NC(C=3C=CC=CC3)=C(C=C12)C=4C=CC=5N=CNC5C4		Inh.Rate	=	18	%													B
2265871-81-4	O=C1C=CN(C=2N=C(C3=CC=CC=C3)C(=CC12)C4=CC=C5N=CC=CC5=C4)C		Inh.Rate	=	106	%													B
2265871-82-5	O=C1C=CN=C2NC(C=3C=CC=CC3)=C(C=C12)C=4C=CC=5C=NC=CC5C4		Inh.Rate	=	70	%													B
2265871-83-6	O=C1C=CC=2C=C(C=3C=CC4=NC=CN=C4C3)C(=NC2N1)C=5C=CC=CC5		Inh.Rate	=	60	%													B
2265871-84-7	O=C1C=CN=C2NC(C=3C=CC=CC3)=C(C=C12)C=4C=NC5=NC=CC=C5C4		Inh.Rate	=	51	%													B
2265871-85-8	O=C1C=CC=2C=C(C=3C=C(Cl)C4=NC=CC=C4C3)C(=NC2N1)C=5C=CC=CC5		Inh.Rate	=	14	%													B
2265871-86-9	O=C1C=CN=C2NC(C=3C=CC=CC3)=C(C=C12)C4=CC(Cl)=C5N=CC=CC5=C4		Inh.Rate	=	29	%													B
2265871-87-0	O=C1C=CN=C2NC(C=3OC=CC3)=C(C=C12)C=4C=CC=5N=CC=CC5C4		Inh.Rate	=	5	%													B
2265871-88-1	O=C1C=CN=C2NC(C=3C=CC=CC3)=C(C=C12)C4=CC=C5N=CC=NC5=C4		Inh.Rate	=	45	%													B
2265871-89-2	O=C1C=CN=C2NC(C=3C=CC=CC3)=C(C=C12)C=4C=CC=5C=CC=CC5C4		Inh.Rate	=	76	%													B
2265871-90-5	O=C1C=CN=C2NC(C=3C=CC=CC3)=C(C=C12)C=4C=C(Cl)C=5N=CNC5C4		Inh.Rate	=	14	%													B
2265871-91-6	O=C1C=CN=C2NC(C=3C=CN=CC3)=C(C=C12)C=4C=CC5=NC=CC=C5C4		Inh.Rate	=	38	%													B
2265871-92-7	O=C1C=CC2=CC(C=3C=C(Cl)C=4N=CNC4C3)=C(N=C2N1)C=5C=CC=CC5		Inh.Rate	=	25	%													B
2265871-94-9	O=C1C=CN=C2NC(C=3C=CC=CC3)=C(C=C12)C4=CC=C5OC=NC5=C4		Inh.Rate	=	36	%													B
2265871-95-0	O=C1C=CN=C2NC(C=3C=CC=CC3)=C(C=C12)C4=CC=C5C(N=CN5C)=C4		Inh.Rate	=	54	%													B
2265871-96-1	O=C1C=CN=C2NC(C=3C=CC=CC3)=C(C=C12)C4=CC5=CC=CN=C5C(=C4)C		Inh.Rate	=	69	%													B
2265871-97-2	O=C1C=CN=C2NC(C=3C=CC=CC3)=C(C=C12)C=4C=CC=5N=CSC5C4		Inh.Rate	=	22	%													B
2265871-98-3	O=C1C=CN=C2NC(C=3OC(=CC3)C)=C(C=C12)C4=CC=C5N=CC=CC5=C4		Inh.Rate	=	16	%													B
2265871-99-4	O=C1C=CN=C2NC(C=3C=CC=CC3)=C(C=C12)C4=CC(OC)=C5N=CC=CC5=C4		Inh.Rate	=	0	%													B
2265872-06-6	O=C1C=CC=2C=C(C=3C=C(N=C(C3)C)C)C(=NC2N1)C=4C=CC=CC4		Inh.Rate	=	30	%													B
2265872-07-7	O=C1C=CC=2C=C(C=3C=CN=CC3)C(=NC2N1)C=4C=CC=CC4		Inh.Rate	=	30	%													B
2265872-76-0	O=C1C=CN=C2NC(C=3OC(=CC3)C)=C(C=C12)C=4C=CC=5N=CSC5C4		Inh.Rate	=	85	%													B
2265872-77-1	O=C1C=CC=2C=C(C=3C=CC4=NC=CC=C4C3)C(=NC2N1)N5N=CC=C5		Inh.Rate	=	57	%													B
2265872-78-2	O=C1C=CN=C2NC(=C(C=C12)C3=CC=C4N=CC=CC4=C3)N5N=CC=C5		Inh.Rate	=	78	%													B
2265872-79-3	O=C1C=CN=C2NC(C=3C=CC=CC3)=C(C=C12)C4=CC=C5NN=CC5=C4		Inh.Rate	=	72	%													B
2265872-80-6	O=C1C=CN=C2NC(=C(C=C12)C3=CC(Cl)=C4N=CC=CC4=C3)N5N=C(C=C5)C		Inh.Rate	=	77	%													B
2290515-72-7	O=C(NC1=NC=2C(OC)=CC=C(C=3C=CC=CC3)C2N1)C4=CC=C(F)C=C4		IC50	<	10	nM	IC50	<	100	nM					IC50	<	10	nM	F
2290515-77-2	O=C(NC1=NC=2C(OC)=CC=C(C=3C=CC=CC3)C2N1)C=4C=CN=C(C4)N5CCOCC5		IC50	<	10	nM	IC50	<	1000	nM	IC50	>	1000	nM	IC50	<	100	nM	F
2290515-78-3	O=C(NC1=NC=2C(OC)=CC=C(C=3C=CC=CC3)C2N1)C4=CN=C(C=C4)N5CCOCC5		IC50	<	10	nM	IC50	>	1000	nM	IC50	>	1000	nM	IC50	<	1000	nM	F
2290515-80-7	O=C(NC1=NC=2C(OC)=CC=C(C=3C=CC=CC3)C2N1)C4=CC=C(C=C4)CCl		IC50	<	10	nM	IC50	<	100	nM	IC50	>	1000	nM					F
2290515-81-8	O=C(NC1=NC=2C(OC)=CC=C(C=3C=CC=CC3)C2N1)C4=CC=C(C=C4)CNCC		IC50	<	10	nM	IC50	<	1000	nM	IC50	>	1000	nM	IC50	>	1000	nM	F
2290515-83-0	O=C(NC1=NC=2C(OC)=CC=C(C=3C=CC=CC3)C2N1)N4CCC(O)(C)CC4		IC50	<	10	nM	IC50	<	1000	nM	IC50	<	1000	nM	IC50	<	1000	nM	F
2290515-84-1	O=C(NC1=NC=2C(OC)=CC=C(C=3C=CC=CC3)C2N1)C4=CC=C(C=C4)CN		IC50	<	10	nM	IC50	<	1000	nM	IC50	>	1000	nM	IC50	<	1000	nM	F
2290515-86-3	O=C(NC1=NC=2C(OC)=CC=C(C=3C=CC=CC3)C2N1)C4=CC=C(C=C4)CN5C=NC=C5		IC50	<	10	nM	IC50	<	10	nM	IC50	<	1000	nM	IC50	<	100	nM	F
2290515-87-4	O=C(NC1=NC=2C(OC)=CC=C(C2N1)C3CCCCC3)N4CCC(O)(C)CC4		IC50	<	10	nM	IC50	>	1000	nM	IC50	>	1000	nM	IC50	<	1000	nM	F
2290515-88-5	O=C(NC1=NC=2C(OC)=CC=C(C2N1)C3CCCCC3)C=4C=CN=C(C4)N5CCOCC5		IC50	<	10	nM	IC50	>	1000	nM					IC50	<	1000	nM	F
2290515-97-6	O=C(NC1=NC2=C(OC)C=CC(C=3C=NN(C3)C)=C2N1)C=4C=CN=C(C4)N5CCOCC5		IC50	<	10	nM	IC50	>	1000	nM	IC50	>	1000	nM	IC50	<	1000	nM	F
2290515-99-8	O=C(NC1=NC=2C(OC)=CC=C(C=3C=CC=CC3)C2N1)N4CCC(C)CC4		IC50	<	10	nM	IC50	<	1000	nM					IC50	<	1000	nM	F
2290516-01-5	O=C(NC1=NC2=C(OC)C=CC(C=3C=NN(C3)C)=C2N1)C=4C=CN=C(C4)N5CCC(O)(C)C5		IC50	<	10	nM	IC50	>	1000	nM					IC50	>	1000	nM	F
2290516-19-5	O=C(NC1=NC2=C(OC)C=CC(C=3C=NN(C3)C)=C2N1)C4=CC=C(C=C4)CN(C)C		IC50	<	10	nM	IC50	>	1000	nM	IC50	>	1000	nM	IC50	>	1000	nM	F
2290516-20-8	O=C(NC1=NC2=C(OC)C=CC(C=3C=NN(C3)C)=C2N1)C4=CC=C(C=C4)COC		IC50	<	10	nM	IC50	<	1000	nM	IC50	>	1000	nM	IC50	>	100	nM	F
2290516-25-3	O=C(NC1=NC2=C(OC)C=CC(C=3C=NN(C3)C)=C2N1)N4CCC(OC=5C=CC=CC5)CC4		IC50	<	100	nM	IC50	<	1000	nM	IC50	<	1000	nM	IC50	>	1000	nM	F
2290516-42-4	O=C(NC1=NC=2C(OC)=CC=C(C2N1)N3CCOCC3)C4=CC=C(F)C=C4		IC50	<	100	nM	IC50	<	1000	nM	IC50	>	1000	nM	IC50	<	100	nM	F
2290516-51-5	O=C(NC1=NC2=C(OC)C=CC(C=3C=NN(C3)C)=C2N1)C4=CC=C(C=C4)CN5C=NC=C5		IC50	<	100	nM	IC50	<	100	nM	IC50	>	1000	nM	IC50	<	1000	nM	F
2290516-56-0	O=C(NC1=NC=2C(OC)=CC=C(C2N1)N3CCOCC3)C4=CC=C(C=C4)CN5C=NC=C5		IC50	<	100	nM	IC50	<	1000	nM	IC50	>	1000	nM	IC50	>	1000	nM	F
2290516-59-3	O=C(NC1=NC2=C(OC)C=CC(C=3C=NNC3)=C2N1)N4CCC(O)(C)CC4		IC50	<	100	nM	IC50	<	1000	nM	IC50	>	1000	nM	IC50	>	1000	nM	F
2290516-60-6	O=C(NC1=NC2=C(OC)C=CC(C=3C=NN(C3)C)=C2N1)C=4C=CC=5OC=CC5C4		IC50	<	100	nM	IC50	<	1000	nM	IC50	>	1000	nM	IC50	<	1000	nM	F
2290516-64-0	O=C(NC1=NC2=C(OC)C=CC(C=3C=NN(C3)C)=C2N1)C4=NOC=C4		IC50	<	100	nM	IC50	<	1000	nM	IC50	<	1000	nM	IC50	<	1000	nM	F
2290516-65-1	O=C(NC1=NC=2C(OC)=CC=C(C=3C=CN=CC3)C2N1)N4CCC5(COC5)C4		IC50	<	100	nM	IC50	<	1000	nM	IC50	>	1000	nM	IC50	>	1000	nM	F
2290516-66-2	O=C(NC1=NC=2C(OC)=CC=C(C2N1)N3CCOCC3)C=4C=NN(C4)C(CCl)CO		IC50	<	10	nM	IC50	>	1000	nM	IC50	>	1000	nM	IC50	>	1000	nM	F
2290516-68-4	O=C(NC1=NC=2C(OC)=CC=C(C2N1)C3CCOCC3)C4=CC=C(C=C4)CN(C)C		IC50	<	100	nM	IC50	<	1000	nM									F
2290516-73-1	O=C(NC1=NC2=C(OC)C=CC(C=3C=NN(C3)C)=C2N1)N4CCC(O)(CC#C)CC4		IC50	<	10	nM	IC50	<	1000	nM	IC50	>	1000	nM	IC50	>	1000	nM	F
2290516-74-2	O=C(NC1=NC2=C(OC)C=CC(C=3C=NN(C3)C)=C2N1)C4=CC=C(C=C4)C(=O)N(C)C		IC50	<	10	nM	IC50	<	100	nM	IC50	>	1000	nM	IC50	>	1000	nM	F
2290516-75-3	O=C(NC1=NC2=C(OC)C=CC(C=3C=NN(C3)C)=C2N1)C4=CC=C(OC(F)(F)F)C=C4		IC50	<	10	nM	IC50	<	1000	nM	IC50	>	1000	nM	IC50	<	1000	nM	F
2290516-76-4	O=C(NC1=NC2=C(OC)C=CC(C=3C=NN(C3)C)=C2N1)C=4C=CN=C(Br)C4		IC50	<	10	nM	IC50	<	1000	nM	IC50	<	1000	nM	IC50	<	10	nM	F
2290516-78-6	O=C(NC1=NC=2C(OC)=CC=C(C2N1)C3CCOCC3)C4=CC=C(C=C4)CN5C=NC=C5		IC50	<	10	nM	IC50	<	100	nM	IC50	>	1000	nM	IC50	>	1000	nM	F
2290516-79-7	O=C(NC1=NC2=C(OC)C=CC(C=3C=NN(C3)C)=C2N1)C=4C=CC=5OC=NC5C4		IC50	<	10	nM	IC50	<	1000	nM	IC50	>	1000	nM	IC50	<	1000	nM	F
2290516-80-0	O=C(NC1=NC=2C(OC)=CC=C(C2N1)N3CCOCC3)C4=CC=C(O)C(N)=C4		IC50	<	10	nM	IC50	>	1000	nM	IC50	>	1000	nM	IC50	>	1000	nM	F
2290516-81-1	O=C(NC1=NC2=C(OC)C=CC(C=3C=NN(C3)C)=C2N1)C4=CC=C(C=C4)CN5C(=O)CCC5		IC50	<	10	nM	IC50	<	1000	nM	IC50	>	1000	nM	IC50	>	1000	nM	F
2290516-82-2	O=C(NC1=NC2=C(OC)C=CC(C=3C=NN(C3)C)=C2N1)C4=CC=C5OCCC5=C4		IC50	<	10	nM	IC50	<	1000	nM	IC50	<	1000	nM	IC50	<	1000	nM	F
2290516-83-3	O=C(NC1=NC=2C(OC)=CC=C(C2N1)C3CCOCC3)N4CCC(O)(CC#C)CC4		IC50	<	10	nM	IC50	>	1000	nM	IC50	>	1000	nM	IC50	>	1000	nM	F
2290516-84-4	O=C(NC1=NC=2C(OC)=CC=C(C2N1)C3CCOCC3)N4CCC(O)(CC=5C=CC=CC5)CC4		IC50	<	10	nM	IC50	<	1000	nM	IC50	<	1000	nM	IC50	>	1000	nM	F
2290516-85-5	O=C(NC1=NC2=C(OC)C=CC(C=3C=NN(C3)C)=C2N1)C=4C=CN=C(C4)N5CCC(O)(C)C5	O(C)C1=C2C(=C(C=C1)C=3C=NN(C)C3)NC(NC(=O)C=4C=C(N=CC4)N5CC[C@](C)(O)C5)=N2	IC50	<	10	nM	IC50	>	1000	nM	IC50	>	1000	nM	IC50	<	1000	nM	F
2290516-86-6	O=C(NC1=NC2=C(OC)C=CC(C=3C=NN(C3)C)=C2N1)C=4C=CN=C(C4)N5CCC(O)(C)CC5		IC50	<	10	nM	IC50	<	1000	nM	IC50	>	1000	nM	IC50	<	1000	nM	F
2290516-87-7	O=C(NC1=NC2=C(OC)C=CC(C=3C=NN(C3)C)=C2N1)C=4C=CN=C(C4)N5CCC6(COCC6)C5		IC50	<	10	nM	IC50	>	1000	nM	IC50	>	1000	nM	IC50	<	1000	nM	F
2290516-88-8	O=C(NC1=NC2=C(OC)C=CC(C=3C=NN(C3)C)=C2N1)C=4C=CN=C(C4)N5CCC(O)(C)C5	O(C)C1=C2C(=C(C=C1)C=3C=NN(C)C3)NC(NC(=O)C=4C=C(N=CC4)N5CC[C@@](C)(O)C5)=N2	IC50	<	10	nM	IC50	<	1000	nM	IC50	>	1000	nM	IC50	<	1000	nM	F
2290516-89-9	O=C(NC1=NC=2C(OC)=CC=C(C2N1)C3CCOCC3)C4=CC=C5OCCC5=C4		IC50	<	10	nM	IC50	<	1000	nM	IC50	>	1000	nM	IC50	>	1000	nM	F
2290516-95-7	O=C(NC1=NC2=C(OC)C=CC(C=3C=NN(C3)C)=C2N1)N4CCC5(COCCC5)C4	C(NC=1NC=2C(N1)=C(OC)C=CC2C=3C=NN(C)C3)(=O)N4C[C@@]5(CC4)CCCOC5	IC50	<	10	nM	IC50	>	1000	nM	IC50	>	1000	nM					F
2290516-99-1	O=C(NC1=NC=2C(OC)=CC=C(C2N1)C3CCOCC3)C=4C=CN=C(C4)N5CCC(O)(C)CC5		IC50	<	10	nM	IC50	>	1000	nM	IC50	>	1000	nM					F
2290517-00-7	O=C(NC1=NC=2C(OC)=CC=C(C2N1)C3CCOCC3)C=4C=CN=C(C4)N5CCC6(COCC6)C5		IC50	<	10	nM	IC50	>	1000	nM	IC50	>	1000	nM	IC50	>	1000	nM	F
2290517-03-0	O=C(NC1=NC=2C(OC)=CC=C(C2N1)C3CCOCC3)C=4C=CN=C(C4)N5CCC(O)(C)C5		IC50	<	10	nM	IC50	<	1000	nM	IC50	>	1000	nM	IC50	>	1000	nM	F
2290517-15-4	O=C(NC1=NC=2C(OC)=CC=C(C2N1)C3CCOCC3)C4=CC=C(C=C4)C(=O)N(C)C		IC50	<	10	nM	IC50	<	1000	nM	IC50	>	1000	nM	IC50	>	1000	nM	F
2290517-16-5	O=C(NC1=NC2=C(OC)C=CC(C=3C=NN(C3)C)=C2N1)N4CCC(C4)CCOC		IC50	<	100	nM	IC50	<	1000	nM	IC50	>	1000	nM	IC50	>	1000	nM	F
2290517-18-7	O=C(NC1=NC=2C(OC)=CC=C(C2N1)N3CCOCC3)C=4C=NN(C4)C		IC50	<	10	nM	IC50	>	1000	nM	IC50	>	1000	nM	IC50	>	1000	nM	F
2290517-20-1	O=C(NC1=NC=2C(OC)=CC=C(C2N1)C3CCOCC3)C4=CC=C(C=C4)CN5C(=O)CCC5		IC50	<	10	nM	IC50	<	1000	nM	IC50	>	1000	nM	IC50	>	1000	nM	F
2290517-26-7	O=C(NC1=NC=2C(OC)=CC=C(C=3C=CC(F)=CC3)C2N1)N4CCC(O)(C)CC4		IC50	<	10	nM	IC50	<	1000	nM	IC50	<	1000	nM	IC50	>	1000	nM	F
2290517-28-9	O=C(O)C1=CC=C(C=C1)CN2C(=NC3=C(C=CC(OC)=C32)C=4C=NN(C4)C)N		IC50	<	10	nM	IC50	>	1000	nM	IC50	>	1000	nM	IC50	>	1000	nM	F
2290517-32-5	O=C(NC1=NC=2C(OC)=CC=C(C2N1)C3CCOCC3)N4CCC5(COCC5)C4	O(C)C1=C2C(=C(C=C1)C3CCOCC3)NC(NC(=O)N4C[C@@]5(CC4)CCOC5)=N2	IC50	<	10	nM	IC50	>	1000	nM	IC50	>	1000	nM	IC50	>	1000	nM	F
2290517-33-6	O=C(NC1=NC2=C(OC)C=CC(C=3C=NN(C3)CCC(C)C)=C2N1)N4CCC(O)(C)CC4		IC50	<	10	nM	IC50	>	1000	nM	IC50	<	1000	nM	IC50	>	1000	nM	F
2290517-34-7	O=C(NC1=NC2=C(OC)C=CC(C=3C=NN(C3)C)=C2N1)C4=CC=C(C=C4)CN5CCOCC5		IC50	<	100	nM	IC50	<	1000	nM	IC50	>	1000	nM	IC50	<	1000	nM	F
2290517-35-8	O=C(NC1=NC=2C(OC)=CC=C(C2N1)C3CCOCC3)C=4C=CN=C(C4)N5CCC6(COCC6)C5	O(C)C1=C2C(=C(C=C1)C3CCOCC3)NC(NC(=O)C=4C=C(N=CC4)N5C[C@@]6(CC5)CCOC6)=N2	IC50	<	10	nM	IC50	>	1000	nM	IC50	>	1000	nM	IC50	>	1000	nM	F
2290517-36-9	O=C(NC1=NC=2C(OC)=CC=C(C2N1)C3CCOCC3)C=4C=CN=C(C4)N5CCC6(COCC6)C5	O(C)C1=C2C(=C(C=C1)C3CCOCC3)NC(NC(=O)C=4C=C(N=CC4)N5C[C@]6(CC5)CCOC6)=N2	IC50	<	10	nM	IC50	>	1000	nM	IC50	>	1000	nM	IC50	<	1000	nM	F
2290517-47-2	O=C(NC1=NC2=C(OC)C=CC(C=3C=NN(C3)C)=C2N1)C=4C=NN(C4)C		IC50	<	10	nM	IC50	<	100	nM	IC50	>	1000	nM	IC50	<	100	nM	F
2290517-49-4	O=C(NC1=NC2=C(OC)C=CC(C=3C=NN(C3)C)=C2N1)C=4C=NN(C4)CCOC		IC50	<	10	nM	IC50	<	1000	nM	IC50	>	1000	nM	IC50	<	1000	nM	F
2290517-51-8	O=C(NC1=NC2=C(OC)C=CC(C=3C=NN(C3)C)=C2N1)C4=CN=C(C=C4)C(=O)N(C)C		IC50	<	100	nM	IC50	<	1000	nM	IC50	>	1000	nM	IC50	>	1000	nM	F
2290517-57-4	O=C(NC1=NC2=C(OC)C=CC(C=3C=NN(C3)C)=C2N1)C=4SC(=NC4)C		IC50	<	100	nM	IC50	<	1000	nM	IC50	<	1000	nM	IC50	<	10	nM	F
2290517-61-0	O=C(NC1=NC2=C(OC)C=CC(C=3C=NN(C3)C)=C2N1)C4=CC=C(C=C4)CN5CCN(C)CC5		IC50	<	10	nM	IC50	>	1000	nM	IC50	>	1000	nM	IC50	<	1000	nM	F
2290518-02-2	O=C(NC1=NC2=C(OC)C=CC(C=3C=NN(C3)C)=C2N1)C=4OC(=NC4)C		IC50	<	10	nM	IC50	<	100	nM									F
2290518-03-3	O=C(NC1=NC=2C(OC)=CC=C(C2N1)N3CCCCCC3)N4CCC(O)(C)CC4		IC50	<	10	nM					IC50	>	1000	nM	IC50	>	1000	nM	F
2290518-04-4	O=C(NC1=NC=2C(OC)=CC=C(C=3C=CC=C(F)C3)C2N1)N4CCC(O)(C)CC4		IC50	<	10	nM	IC50	<	100	nM	IC50	<	1000	nM	IC50	>	1000	nM	F
2290518-05-5	O=C(NC1=NC=2C(OC)=CC=C(C=3C=CC=CC3F)C2N1)N4CCC(O)(C)CC4		IC50	<	10	nM	IC50	<	100	nM	IC50	<	1000	nM	IC50	>	1000	nM	F
2290518-15-7	O=C(NC1=NC2=C(OC)C=CC(C=3C=NN(C3)CCOCCOC)=C2N1)N4CCC(O)(C)CC4		IC50	<	10	nM	IC50	<	100	nM	IC50	<	1000	nM	IC50	<	1000	nM	F
2290518-16-8	O=C(NC1=NC2=C(OC)C=CC(C=3C=NN(C3)C4=NC=CC=C4)=C2N1)N5CCC(O)(C)CC5		IC50	<	100	nM					IC50	<	1000	nM	IC50	<	1000	nM	F
2290518-17-9	O=C(NC1=NC=2C(OC)=CC=C(C2N1)C3(CCC)CC3)C=4C=NN(C4)C		IC50	<	100	nM					IC50	>	1000	nM	IC50	<	1000	nM	F
2290518-18-0	O=C(NC1=NC=2C(OC)=CC=C(C2N1)C(CC)CCC)C=3C=NN(C3)C		IC50	<	100	nM					IC50	>	1000	nM	IC50	<	10	nM	F
2290518-19-1	O=C(NC1=NC2=C(OC)C=CC(C=3C=NN(C3)CC=4C=NC=CC4)=C2N1)N5CCC(O)(C)CC5		IC50	<	100	nM	IC50	<	100	nM	IC50	<	1000	nM	IC50	<	1000	nM	F
2290518-20-4	O=C(NC1=NC2=C(OC)C=CC(C=3C=NN(C3)CC(O)(C)C)=C2N1)N4CCC(O)(C)CC4		IC50	<	100	nM	IC50	<	1000	nM									F
2290518-21-5	O=C(NC1=NC=2C(OC)=CC=C(C=3C=CC=C(F)C3)C2N1)C=4C=NN(C4)C		IC50	<	10	nM	IC50	<	10	nM									F
2290518-22-6	O=C(NC1=NC=2C(OC)=CC=C(C=3C=CC=C(F)C3)C2N1)C4=CC=C(C=C4)C(=O)N(C)C		IC50	<	10	nM	IC50	<	10	nM	IC50	<	1000	nM	IC50	<	1000	nM	F
2290518-23-7	O=C(NC1=NC2=C(OC)C=CC(C=3C=NN(C3)C4COCC4)=C2N1)N5CCC(O)(C)CC5		IC50	<	100	nM					IC50	>	1000	nM	IC50	>	1000	nM	F
2290518-24-8	O=C(NC1=NC=2C(OC)=CC=C(C=3C=CC=CC3F)C2N1)C4=CC=C(C=C4)C(=O)N(C)C		IC50	<	10	nM	IC50	<	10	nM	IC50	<	1000	nM	IC50	<	1000	nM	F
2290518-25-9	O=C(NC1=NC=2C(OC)=CC=C(C=3C=CC=CC3F)C2N1)C=4C=NN(C4)C		IC50	<	10	nM	IC50	<	10	nM	IC50	<	1000	nM					F
2290518-27-1	O=C(OC(C)(C)C)N1CC(N2N=CC(=C2)C=3C=CC(OC)=C4N=C(NC(=O)N5CCC(O)(C)CC5)NC43)C1		IC50	<	100	nM					IC50	>	1000	nM	IC50	>	1000	nM	F
2290518-28-2	O=C1NCC(C(=O)NC2=NC3=C(OC)C=CC(C=4C=NN(C4)C)=C3N2)C1		IC50	<	100	nM					IC50	>	1000	nM					F
2290518-29-3	O=C(NC1=NC2=C(OC)C=CC(C=3C=NN(C3)C)=C2N1)NCC4=NC=CS4		IC50	<	100	nM					IC50	>	1000	nM					F
2290518-30-6	O=C(NC1=NC2=C(OC)C=CC(C=3C=NN(C3)C)=C2N1)C4=CC=C(C=C4)N5C(=O)CCC5=O		IC50	<	10	nM	IC50	<	100	nM	IC50	>	1000	nM	IC50	>	1000	nM	F
2290518-31-7	O=C(NC1=NC2=C(OC)C=CC(C=3C=NN(C3)C)=C2N1)NC4CNCC4F	O(C)C1=C2C(=C(C=C1)C=3C=NN(C)C3)NC(NC(N[C@@H]4[C@H](F)CNC4)=O)=N2	IC50	<	100	nM													F
2290518-32-8	O=C(NC1=NC=2C(OC)=CC=C(C2N1)C3CCOCC3)C4=CC=C(C=C4)N5C(=O)CCC5=O		IC50	<	10	nM	IC50	<	100	nM					IC50	>	1000	nM	F
2290518-35-1	O=C(NC1=NC=2C(OC)=CC=C(C=3C=CC=CC3)C2N1)C4=CN=CN4		IC50	<	10	nM	IC50	<	10	nM	IC50	<	1000	nM	IC50	<	1000	nM	F
2290518-36-2	O=C(NC1=NC=2C(OC)=CC=C(C=3C=CC=CC3)C2N1)C4=CN=CN4C		IC50	<	10	nM	IC50	<	10	nM	IC50	<	1000	nM					F
2290518-37-3	O=C(NC1=NC=2C(OC)=CC=C(C=3C=CC=CC3)C2N1)C4=CN=C(N4)C		IC50	<	10	nM	IC50	<	10	nM	IC50	<	1000	nM	IC50	<	1000	nM	F
2290518-38-4	O=C(NC1=NC=2C(OC)=CC=C(C=3C=CC=CC3)C2N1)C=4SC=NC4		IC50	<	10	nM	IC50	<	10	nM	IC50	<	1000	nM					F
2290518-39-5	O=C(NC1=NC=2C(OC)=CC=C(C=3C=CC=CC3)C2N1)C=4SC(=NC4)C		IC50	<	10	nM	IC50	<	10	nM	IC50	<	1000	nM					F
2290518-40-8	O=C(NC1=NC=2C(OC)=CC=C(C=3C=CC=CC3)C2N1)C=4SC(=NC4)N		IC50	<	10	nM	IC50	<	10	nM	IC50	<	1000	nM					F
2290518-41-9	O=C(NC1=NC=2C(OC)=CC=C(C=3C=NC=CC3)C2N1)C4=CC=C(C=C4)C(=O)N(C)C		IC50	<	10	nM	IC50	<	10	nM	IC50	<	1000	nM	IC50	>	1000	nM	F
2290518-42-0	O=C(NC1=NC=2C(OC)=CC=C(C=3C=NC=CC3)C2N1)C=4C=NN(C4)C		IC50	<	10	nM	IC50	<	10	nM	IC50	<	1000	nM					F
2290518-43-1	O=C(NC1=NC2=C(OC)C=CC(C3=CCOC3)=C2N1)C4=CC=C(C=C4)C(=O)N(C)C		IC50	<	10	nM	IC50	<	10	nM	IC50	>	1000	nM	IC50	<	1000	nM	F
2290518-44-2	O=C(NC1=NC2=C(OC)C=C(F)C(=C2N1)C3=CCOCC3)C4=CC=C(C=C4)C(=O)N(C)C		IC50	<	10	nM	IC50	<	10	nM	IC50	>	1000	nM	IC50	<	1000	nM	F
2290518-45-3	O=C(NC1=NC=2C(OC)=CC=C(C2N1)C3CCOCC3)C4=CC=C(N=S(=O)(C)C)C=C4		IC50	<	100	nM									IC50	>	1000	nM	F
2290518-46-4	O=C(NC1=NC2=C(OC)C=C(F)C(=C2N1)C3=CCOCC3)C=4C=NN(C4)C		IC50	<	10	nM	IC50	<	100	nM	IC50	>	1000	nM	IC50	<	1000	nM	F
2290518-47-5	O=C(NC1=NC=2C(OC)=CC=C(C=3C=CC=C(F)C3)C2N1)C4=CN=CN4		IC50	<	10	nM	IC50	<	100	nM	IC50	<	1000	nM	IC50	<	1000	nM	F
2290518-48-6	O=C(NC1=NC=2C(OC)=CC=C(C=3C=CN=CC3)C2N1)C4=CN=CN4		IC50	<	100	nM	IC50	<	100	nM	IC50	>	1000	nM					F
2290518-49-7	O=C(NC1=NC=2C(OC)=CC=C(C=3C=CC=C(OCCOC)C3)C2N1)C4=CN=CN4		IC50	<	10	nM	IC50	<	10	nM	IC50	<	1000	nM					F
2290518-50-0	O=C(NC1=NC=2C(OC)=CC=C(C=3C=NC=CC3)C2N1)C4=CN=CN4		IC50	<	10	nM	IC50	<	100	nM	IC50	>	1000	nM	IC50	>	1000	nM	F
2290518-51-1	O=C(NC1=NC=2C(OC)=CC=C(C=3C=CC=CC3)C2N1)C4=CN(N=C4C)C		IC50	<	100	nM	IC50	<	100	nM	IC50	>	1000	nM	IC50	>	1000	nM	F
2290518-52-2	O=C(NC1=NC2=C(OC)C=CC(C=3C=CN=C4NC=CC43)=C2N1)N5CCC(O)(C)CC5		IC50	<	100	nM					IC50	>	1000	nM	IC50	>	1000	nM	F
2290518-53-3	O=C(NC1=NC2=C(OC)C=CC(C=3C=CC=C4NN=CC43)=C2N1)N5CCC(O)(C)CC5		IC50	<	100	nM	IC50	<	100	nM	IC50	>	1000	nM					F
2290518-54-4	O=C(NC1=NC2=C(OC)C=CC(C=3C=CC=4C=CNC4C3)=C2N1)N5CCC(O)(C)CC5		IC50	<	100	nM	IC50	<	100	nM	IC50	>	1000	nM					F
2290518-55-5	O=C(NC1=NC2=C(OC)C=CC(C3=CC=C4C(C=NN4C)=C3)=C2N1)N5CCC(O)(C)CC5		IC50	<	100	nM	IC50	<	100	nM	IC50	>	1000	nM					F
2290518-59-9	O=C(NC1=NC=2C(OC)=CC(F)=C(C2N1)C3CCOCC3)C4=CC=C(C=C4)C(=O)N(C)C		IC50	<	100	nM	IC50	<	100	nM					IC50	>	1000	nM	F
2290518-60-2	O=C(NC1=NC2=C(OC)C=CC(C=3C=CN=C4NC=CC43)=C2N1)C=5C=NN(C5)CCOC		IC50	<	100	nM	IC50	<	100	nM	IC50	>	1000	nM	IC50	<	1000	nM	F
2290518-61-3	O=C(NC1=NC2=C(OC)C=CC(C=3C=CC=C4NN=CC43)=C2N1)C=5C=NN(C5)CCOC		IC50	<	100	nM	IC50	<	100	nM	IC50	<	1000	nM	IC50	<	1000	nM	F
2290518-62-4	O=C(NC1=NC2=C(OC)C=CC(C=3C=CC=4C=CNC4C3)=C2N1)C=5C=NN(C5)CCOC		IC50	<	100	nM	IC50	<	100	nM									F
2290518-64-6	O=C(NC1=NC2=C(OC)C=CC(C3=CC=C4NN=C(C4=C3)C)=C2N1)C=5C=NN(C5)CCOC		IC50	<	100	nM	IC50	<	100	nM	IC50	<	1000	nM	IC50	<	1000	nM	F
2290518-65-7	O=C(NC1=NC=2C(OC)=CC=C(C=3C=CC=C4NCCC43)C2N1)C=5C=NN(C5)CCOC		IC50	<	100	nM	IC50	<	100	nM	IC50	>	1000	nM	IC50	>	1000	nM	F
2290518-66-8	O=C(NC1=NC=2C(OC)=CC=C(C=3C=CC=CC3)C2N1)C4=NC=C(C=C4)C(=O)N(C)C		IC50	<	100	nM	IC50	<	100	nM	IC50	>	1000	nM	IC50	>	1000	nM	F
2290518-67-9	O=C(NC1=NC=2C(OC)=CC=C(C=3C=CC=CC3)C2N1)C4=CC=C(C=C4)N5C(=O)CCC5=O		IC50	<	100	nM	IC50	<	10	nM	IC50	<	1000	nM	IC50	<	1000	nM	F
2290518-68-0	O=C(NC1=NC=2C(OC)=CC=C(C=3C=CC=CC3)C2N1)C4=CN=C5C=CC=CN54		IC50	<	100	nM	IC50	<	100	nM									F
2290518-69-1	O=C(NC1=NC=2C(OC)=CC=C(C=3C=CC=CC3)C2N1)N4CCC(F)(F)CC4		IC50	<	100	nM	IC50	<	100	nM	IC50	<	1000	nM	IC50	>	1000	nM	F
2290518-70-4	O=C(NC1=NC=2C(OC)=CC=C(C=3C=CC=CC3)C2N1)C4=CN=C5C=CC=NN54		IC50	<	100	nM	IC50	<	100	nM									F
2290518-71-5	O=C(NC1=NC=2C(OC)=CC=C(C=3C=CC=CC3)C2N1)C4=CN=C5N=CC=CN54		IC50	<	100	nM	IC50	<	10	nM									F
2290518-73-7	O=C(NC1=NC=2C(OC)=CC=C(C=3C=CC=CC3)C2N1)C4=CN=C(N4)C=5C=CN=CC5		IC50	<	100	nM	IC50	<	100	nM									F
2290518-74-8	O=C(NC1=NC=2C(OC)=CC=C(C=3C=CC=CC3)C2N1)C4=CN=C5N4CCCC5		IC50	<	100	nM	IC50	<	100	nM	IC50	<	1000	nM					F
2290518-75-9	O=C(NC1=NC=2C(OC)=CC=C(C=3C=CC=C4NCCC43)C2N1)N5CCC(O)(C)CC5		IC50	<	100	nM					IC50	<	10	nM	IC50	>	1000	nM	F
2290518-76-0	O=C(NC1=NC=2C(OC)=CC=C(C=3C=CC=CC3)C2N1)C4=CC=C(C=C4)C(=O)NCCC		IC50	<	100	nM	IC50	<	100	nM	IC50	<	1000	nM					F
2290518-77-1	O=C(NC1=NC=2C(OC)=CC=C(C=3C=CC=CC3)C2N1)C4=CC=C(C=C4)C(=O)N5CCN(C)CC5		IC50	<	100	nM	IC50	<	10	nM	IC50	<	1000	nM					F
2290518-78-2	O=C(NC1=NC=2C(OC)=CC=C(C=3C=CC=CC3)C2N1)C4=CC=C(C=C4)C(=O)N(C)CCOC		IC50	<	100	nM	IC50	<	100	nM	IC50	<	1000	nM					F
2290518-79-3	O=C(NC1=NC=2C(OC)=CC=C(C=3C=CC=CC3)C2N1)C4=CC=C(C=C4)C(=O)N(C)CCN(C)C		IC50	<	100	nM	IC50	<	10	nM	IC50	<	1000	nM					F
2290518-80-6	O=C(NC1=NC=2C(OC)=CC=C(C=3C=CC=CC3)C2N1)C4=CC=C(C=C4)C(=O)N(C)CCC		IC50	<	100	nM	IC50	<	100	nM	IC50	<	1000	nM					F
2290518-81-7	O=C(NC1=NC=2C(OC)=CC=C(C=3C=CC=CC3)C2N1)C4=CC=C(C=C4)C(=O)N5CCOCC5		IC50	<	100	nM	IC50	<	10	nM	IC50	<	1000	nM					F
2290518-82-8	O=C(NC1=NC=2C(OC)=CC=C(C=3C=CN=C(C3)C)C2N1)C4=CN=CN4		IC50	<	100	nM	IC50	<	100	nM									F
2290518-83-9	N#CC=1C=C(OC)C=2N=C(NC(=O)C=3C=NN(C3)C)NC2C1C=4C=CC=CC4		IC50	<	100	nM	IC50	<	100	nM									F
2290518-84-0	O=C(NC1=NC2=C(OC)C=CC(C=3C=CN4C=CN=C4C3)=C2N1)C=5C=NN(C5)CCOC		IC50	<	100	nM									IC50	<	1000	nM	F
2290518-85-1	O=C(NC1=NC2=C(OC)C=CC(C3=CC=C4NC=CC4=C3)=C2N1)C=5C=NN(C5)CCOC		IC50	<	100	nM	IC50	<	100	nM									F
2290518-86-2	O=C(NC1=NC2=C(OC)C=CC(C3=CC=C4NC=CC4=C3)=C2N1)N5CCC(O)(C)CC5		IC50	<	100	nM									IC50	>	1000	nM	F
2290518-87-3	O=C(NC1=NC=2C(OC)=CC=C(C=3C=CC=C4C=CNC43)C2N1)C=5C=NN(C5)CCOC		IC50	<	100	nM	IC50	<	100	nM					IC50	<	1000	nM	F
2290518-88-4	O=C(NC1=NC=2C(OC)=CC=C(C=3C=CC=C4C=CNC43)C2N1)N5CCC(O)(C)CC5		IC50	<	100	nM	IC50	<	100	nM					IC50	>	1000	nM	F
2290518-89-5	O=C(NC1=NC=2C(OC)=CC=C(C=3C=CC=CC3)C2N1)C=4C=NN(C4)C		IC50	<	100	nM	IC50	<	10	nM									F
2290518-90-8	O=C(NC1=NC=2C(OC)=CC=C(C=3C=CC=CC3)C2N1)C=4C=NN(C4)CCOC		IC50	<	100	nM	IC50	<	10	nM									F
2290518-91-9	O=C(NC1=NC=2C(OC)=CC=C(C=3C=CC=CC3)C2N1)C=4OC(=NC4)C		IC50	<	100	nM	IC50	<	100	nM									F
2290518-92-0	O=C(NC1=NC=2C(OC)=CC=C(C=3C=CC=CC3)C2N1)C4=CC=C(C=C4)C(=O)N(C)C		IC50	<	100	nM	IC50	<	10	nM									F
2290518-93-1	O=C(NC1=NC=2C(OC)=CC=C(C=3C=CC=CC3)C2N1)N4CCC5(C4)CCOCC5		IC50	<	100	nM	IC50	<	100	nM	IC50	>	1000	nM	IC50	>	1000	nM	F
2290518-94-2	O=C(NC1=NC=2C(OC)=CC=C(C=3C=CC=CC3)C2N1)C4=CC=C(C=C4)CN5C(=O)CCC5		IC50	<	100	nM	IC50	<	10	nM	IC50	<	1000	nM	IC50	<	1000	nM	F
2290518-95-3	O=C(NC1=NC=2C(OC)=CC=C(C=3C=CC=CC3)C2N1)C4=CC=C(C=C4)C(=O)NCCO		IC50	<	10	nM	IC50	<	10	nM	IC50	<	1000	nM	IC50	<	1000	nM	F
2290518-96-4	O=C(NC1=NC=2C(OC)=CC=C(C2N1)N3CCOCCC3)C4=CC=C(C=C4)C(=O)N(C)C		IC50	<	10	nM	IC50	>	1000	nM					IC50	>	1000	nM	F
2290518-97-5	O=C(NC1=NC2=C(OC)C=CC(=C2N1)C3=CCOCC3)C4CC4		IC50	<	100	nM	IC50	<	1000	nM	IC50	>	1000	nM	IC50	<	1000	nM	F
2290518-98-6	O=C(NC1=NC=2C(OC)=CC=C(C=3C=NC=CC3)C2N1)C4CC4		IC50	<	100	nM	IC50	<	100	nM	IC50	>	1000	nM	IC50	<	1000	nM	F
2290518-99-7	O=C(NC1=NC=2C(OC)=CC=C(C=3C=CC(F)=CC3)C2N1)C4=CC=C(C=C4)C(=O)N(C)C		IC50	<	10	nM	IC50	<	10	nM	IC50	<	1000	nM	IC50	<	1000	nM	F
2290519-00-3	O=C(NC1=NC=2C(OC)=CC=C(C=3C=CC(F)=CC3)C2N1)C4=CC=C(C=C4)N5C(=O)CCC5=O		IC50	<	10	nM	IC50	<	10	nM	IC50	<	1000	nM	IC50	<	1000	nM	F
2290519-01-4	O=C(NC1=NC=2C(OC)=CC=C(C=3C=CC(F)=CC3)C2N1)C=4C=NN(C4)C		IC50	<	10	nM	IC50	<	10	nM	IC50	<	100	nM	IC50	<	100	nM	F
2351110-15-9	N1=C(N)N2C=C(N=C2C=3C=CC=C(OC)C13)CC=4C=CC=CC4		Ki	=	0.4	nM													B
2351110-16-0	N=1C=2C=C(OC)C=CC2C3=NC(=CN3C1N)CC=4C=CC=CC4		Ki	=	5.8	nM													B
2351110-17-1	N=1C=2C=CC(OC)=CC2C3=NC(=CN3C1N)CC=4C=CC=CC4		Ki	=	2.6	nM													B
2351110-18-2	N=1C2=CC=CC(OC)=C2C3=NC(=CN3C1N)CC=4C=CC=CC4		Ki	=	89.6	nM													B
2351110-19-3	FC1=CC=CC2=C1N=C(N)N3C=C(N=C23)CC=4C=CC=CC4		Ki	=	642	nM													B
2351110-20-6	FC=1C=CC2=C(N=C(N)N3C=C(N=C23)CC=4C=CC=CC4)C1		Ki	=	0.9	nM													B
2351110-21-7	FC=1C=CC=2N=C(N)N3C=C(N=C3C2C1)CC=4C=CC=CC4		Ki	=	3.6	nM													B
2351110-22-8	FC1=CC=CC=2N=C(N)N3C=C(N=C3C12)CC=4C=CC=CC4		Ki	=	6.3	nM													B
2351110-23-9	FC(F)(F)OC1=CC=CC2=C1N=C(N)N3C=C(N=C23)CC=4C=CC=CC4		Ki	=	6.2	nM													B
2351110-24-0	FC=1C=CC2=C(N=C(N)N3C=C(N=C23)CC=4C=CC=CC4)C1OC		Ki	=	2.0	nM													B
2351110-25-1	FC1=CC=C(Br)C2=C1N=C(N)N3C=C(N=C23)CC=4C=CC=CC4		Ki	=	7.7	nM													B
2351110-26-2	FC1=CC2=C(N=C(N)N3C=C(N=C23)CC=4C=CC=CC4)C=C1N5CCOCC5		Ki	=	920	nM													B
2351110-27-3	FC(F)(F)C=1C=CC=CC1CC=2N=C3C=4C=CC=CC4N=C(N)N3C2		Ki	=	2.3	nM													B
2351110-28-4	N=1C=CC=C2C=CC=C(C12)CC=3N=C4C=5C=CC=CC5N=C(N)N4C3		Ki	=	2.0	nM													B
2351110-29-5	N=1C=CC=C2C=CC=C(C12)CC=3N=C4C=5C=CC=C(OC)C5N=C(N)N4C3		Ki	=	0.3	nM													B
2351110-30-8	FC(F)(F)C=1C=CC=CC1CC=2N=C3C=4C=CC=C(OC)C4N=C(N)N3C2		Ki	=	0.8	nM													B
2351110-31-9	FC1=CC=C(C(F)=C1)CC=2N=C3C=4C=CC=C(OC)C4N=C(N)N3C2		Ki	=	1.0	nM													B
2351110-32-0	N1=C(N)N2C=C(N=C2C=3C=CC=C(OC)C13)CC=4C=CC=CC4N5CCOCC5		Ki	=	4.5	nM													B
2351110-33-1	N1=C(N)N2C=C(N=C2C=3C=CC=C(OC)C13)CC=4C=CC=CC4N(C)C		Ki	=	1.4	nM													B
2351110-34-2	FC1=CC=C(C=C1)CC=2N=C3C=4C=CC=C(OC)C4N=C(N)N3C2		Ki	=	0.8	nM													B
2351110-35-3	FC1=CC=CC(=C1)CC=2N=C3C=4C=CC=C(OC)C4N=C(N)N3C2		Ki	=	1.9	nM													B
2351110-36-4	ClC1=CC=CC(Cl)=C1CC=2N=C3C=4C=CC=C(OC)C4N=C(N)N3C2		Ki	=	2.1	nM													B
2351110-37-5	N1=C(N)N2C=C(N=C2C=3C=CC=C(OC)C13)CC4=CC=CC(=C4)C=5C=CC=CC5		Ki	=	10	nM													B
2351110-38-6	N=1C=2C=CC=CC2C3=NC(=CN3C1N)CC=4C=CC=CC4CN5CCOCC5		Ki	=	10.2	nM													B
2351110-39-7	N1=C(N)N2C=C(N=C2C=3C=CC=C(OC)C13)CC=4C=CC=CC4CN5CCOCC5		Ki	=	0.4	nM													B
2351110-40-0	FC1=CC=CC2=C1N=C(N)N3C=C(N=C23)CC=4C=CC=CC4C=5C=CC=CC5		Ki	=	2.6	nM													B
2351110-41-1	N1=C(N)N2C=C(N=C2C=3C=CC=C(OC)C13)CC=4C=CC=C(C4)N5CCOCC5		Ki	=	2.1	nM													B
2351110-42-2	N1=C(N)N2C=C(N=C2C=3C=CC=C(OC)C13)CC=4C=CC=CC4N5CCCC5		Ki	=	1.6	nM													B
2351110-43-3	FC(F)(F)C1=CC=C(C(=C1)CC=2N=C3C=4C=CC=C(OC)C4N=C(N)N3C2)N5CCOCC5		Ki	=	38	nM													B
2351110-44-4	FC1=CC=CC(O)=C1CC=2N=C3C=4C=CC=C(OC)C4N=C(N)N3C2		Ki	=	2.1	nM													B
2351110-45-5	FC1=CC=CC2=C1N=C(N)N3C=C(N=C23)CC4=CC=CC5=CC=CN=C54		Ki	=	2.0	nM													B
2351110-46-6	FC1=CC=CC2=C1N=C(N)N3C=C(N=C23)CC4=CC=CC(=C4)CN5CCOCC5		Ki	=	3.0	nM													B
2351110-47-7	FC1=CC=CC2=C1N=C(N)N3C=C(N=C23)CC4=CC=CC(=C4)CC=5C=CC=CC5		Ki	=	21	nM													B
2351110-48-8	FC1=CC=CC2=C1N=C(N)N3C=C(N=C23)CC=4C=CC=CC4CN5CCOCC5		Ki	=	6.0	nM													B
2351110-49-9	N1=C(N)N2C=C(N=C2C=3C=CC=C(OC)C13)CC=4C=CC=CC4N5CCCCC5		Ki	=	2.8	nM													B
2351110-50-2	FC1=CC=C(O)C(=C1)CC=2N=C3C=4C=CC=C(F)C4N=C(N)N3C2		Ki	=	18	nM													B
2351110-51-3	ClC1=NC=CC=C1CC=2N=C3C=4C=CC=C(OC)C4N=C(N)N3C2		Ki	=	2.3	nM													B
2351110-52-4	N=1C=C(C=CC1N2CCOCC2)CC=3N=C4C=5C=CC=C(OC)C5N=C(N)N4C3		Ki	=	9.8	nM													B
2351110-53-5	N=1C=CC(=CC1N2CCOCC2)CC=3N=C4C=5C=CC=C(OC)C5N=C(N)N4C3		Ki	=	10	nM													B
2351110-54-6	N1=C(N)N2C=C(N=C2C=3C=CC=C(OC)C13)CC4=CC=C(C=C4)N5CCOCC5		Ki	=	15	nM													B
2351110-55-7	FC1=NC=CC=C1CC=2N=C3C=4C=CC=C(OC)C4N=C(N)N3C2		Ki	=	2.8	nM													B
2351110-56-8	N=1C=CC=C(C1N2CCOCC2)CC=3N=C4C=5C=CC=C(OC)C5N=C(N)N4C3		Ki	=	5.2	nM													B
2351110-57-9	O=C(N1CCN(C2=CC=C(C=C2)CC=3N=C4C=5C=CC=C(OC)C5N=C(N)N4C3)CC1)C		Ki	=	14	nM													B
2351110-58-0	O=C(N1CCN(C2=NC=C(C=C2)CC=3N=C4C=5C=CC=C(OC)C5N=C(N)N4C3)CC1)C		Ki	=	4.6	nM													B
2351110-59-1	O=C(N1CCN(C2=NC=CC(=C2)CC=3N=C4C=5C=CC=C(OC)C5N=C(N)N4C3)CC1)C		Ki	=	7.4	nM													B
2351110-60-4	O=C(N1CC2=CC=C(C=C2CC1)CC=3N=C4C=5C=CC=C(F)C5N=C(N)N4C3)C		Ki	=	5.9	nM													B
2351110-61-5	O=C(N1CC2=CC(=CC=C2CC1)CC=3N=C4C=5C=CC=C(F)C5N=C(N)N4C3)C		Ki	=	3.0	nM													B
2351110-62-6	N=1C=CC=C(C1N2CCCC2)CC=3N=C4C=5C=CC=C(OC)C5N=C(N)N4C3		Ki	=	6.2	nM													B
2351110-63-7	N=1C=CC=C(C1N2CCCCC2)CC=3N=C4C=5C=CC=C(OC)C5N=C(N)N4C3		Ki	=	3.7	nM													B
2351110-64-8	N=1C=CC=C(C1N2CCN(C)CC2)CC=3N=C4C=5C=CC=C(OC)C5N=C(N)N4C3		Ki	=	23.9	nM													B
2351110-65-9	FC1=CC=CC2=C1N=C(N)N3C=C(N=C23)CC=4C=CC=C5C4CCNC5		Ki	=	11	nM													B
2351110-66-0	O=C(N1CC=2C=CC=C(C2CC1)CC=3N=C4C=5C=CC=C(F)C5N=C(N)N4C3)C		Ki	=	3.7	nM													B
2351110-67-1	N#CC1=CN=C(C=C1)N2CC=3C=CC=C(C3CC2)CC=4N=C5C=6C=CC=C(F)C6N=C(N)N5C4		Ki	=	3.8	nM													B
2351110-68-2	N#CC1=CC=CC(=C1)CC(=O)N2CC=3C=CC=C(C3CC2)CC=4N=C5C=6C=CC=C(F)C6N=C(N)N5C4		Ki	=	5.1	nM													B
2351110-69-3	FC1=CC=CC2=C1N=C(N)N3C=C(N=C23)CC4=CC=CC5=C4CCN(C5)CCC		Ki	=	16	nM													B
2351110-70-6	FC1=CC=CC2=C1N=C(N)N3C=C(N=C23)CC4=CC=CC5=C4CCN(C5)CCC6=NC=CC=C6		Ki	=	18	nM													B
2351110-71-7	FC1=CC=CC2=C1N=C(N)N3C=C(N=C23)CC4=CC=CC5=C4CCN(CC6=NC=CC=C6)C5		Ki	=	9.9	nM													B
2351110-72-8	O=C(N1CC=2C=CC=C(C2CC1)CC=3N=C4C=5C=CC=C(OC)C5N=C(N)N4C3)CC6=CC=C(F)C(F)=C6		Ki	=	2.9	nM													B
2351110-73-9	O=C(N1CC=2C=CC=C(C2CC1)CC=3N=C4C=5C=CC=C(OC)C5N=C(N)N4C3)CCC(F)(F)F		Ki	=	2.0	nM													B
2351110-74-0	O=C1C=CC(=CN1C)C2=CC=C(F)C=3N=C(N)N4C=C(N=C4C32)CC=5C=CC=CC5		Ki	=	27	nM													B
2351110-75-1	N=1C=CC=C(C1N2CCC(C=3C=CC=CC3)CC2)CC=4N=C5C=6C=CC=C(OC)C6N=C(N)N5C4		Ki	=	2.2	nM													B
2351110-76-2	FC1=CC=CC2=C1N=C(N)N3C=C(N=C23)CC=4C=CN=C(C4)N5CCN(C6=NC=7C=CC=CC7O6)CC5		Ki	=	102	nM													B
2351110-77-3	FC1=CC=CC2=C1N=C(N)N3C=C(N=C23)CC4=CC=C5C(=C4)CN(CC=6C=CC=CC6)C5		Ki	=	5.1	nM													B
2351110-78-4	N1=C(N)N2C=C(N=C2C=3C=CC=C(OC)C13)CC=4C=CC=CC4CN5CCN(C6=CC=C(OCCOC)C=C6)CC5		Ki	=	11.5	nM													B
2351110-79-5	N1=C(N)N2C=C(N=C2C=3C=CC=C(OC)C13)CC=4C=CC=CC4CN5CCN(C=6C=CC=CC6)CC5		Ki	=	2.2	nM													B
2351110-80-8	N1=C(N)N2C=C(N=C2C=3C=CC=C(OC)C13)CC4=CC=CC(=C4)CN5CCN(C=6C=CC=CC6)CC5		Ki	=	7.8	nM													B
2351110-81-9	N1=C(N)N2C=C(N=C2C=3C=CC=C(OC)C13)CC4=CC=C(C=C4)CN5CCN(C=6C=CC=CC6)CC5		Ki	=	35.6	nM													B
2351110-82-0	FC1=CC=CC2=C1N=C(N)N3C=C(N=C23)CC=4C=CC=CC4CN5CCN(C6=NC=CC=N6)CC5		Ki	=	5.3	nM													B
2351110-83-1	FC1=CC=CC2=C1N=C(N)N3C=C(N=C23)CC=4C=CC=CC4CN5CCN(C6=NC=7C=CC=CC7O6)CC5		Ki	=	20.0	nM													B
2351110-84-2	FC1=CC=CC2=C1N=C(N)N3C=C(N=C23)CC=4C=CC=CC4CN5CCC(N6CCOCC6)CC5		Ki	=	4.2	nM													B
2351110-85-3	FC1=CC=CC2=C1N=C(N)N3C=C(N=C23)CC=4C=CC=C(C4)C5=CN=CC=C5		Ki	=	4.5	nM													B
2351110-86-4	FC1=CC=CC2=C1N=C(N)N3C=C(N=C23)CC4=CC=CC(=C4)C5=CC=C(C=C5)C(N6CCOCC6)C		Ki	=	6.0	nM													B
2351110-87-5	FC1=CN=C(C=C1)C=2C=CC(=CC2)CC=3N=C4C=5C=CC=C(F)C5N=C(N)N4C3		Ki	=	10.0	nM													B
2351110-88-6	FC1=CC=CC2=C1N=C(N)N3C=C(N=C23)CC=4C=CC=C(C4)C=5C=CC6=NON=C6C5		Ki	=	12.0	nM													B
2351110-89-7	FC1=CC=CC2=C1N=C(N)N3C=C(N=C23)CC4=CC=C(C=C4)C=5C=CC(OC)=CC5		Ki	=	120	nM													B
2351110-90-0	FC=1C=CC=C(C=2C=NC(=CC2)C(F)(F)F)C1CC=3N=C4C=5C=CC=C(OC)C5N=C(N)N4C3		Ki	=	2.4	nM													B
2351110-91-1	N1=CN=CC(=C1)C=2N=CC=CC2CC=3N=C4C=5C=CC=C(OC)C5N=C(N)N4C3		Ki	=	11.0	nM													B
2351110-92-2	FC1=CC=C(C2=CN=CN=C2)C(=C1)CC=3N=C4C=5C=CC=C(F)C5N=C(N)N4C3		Ki	=	14	nM													B
2351110-93-3	FC1=CC=CC2=C1N=C(N)N3C=C(N=C23)CC4=CC=C(C=C4)C=5N=CC=NC5		Ki	=	27	nM													B
2351110-94-4	FC=1C=CC(C=2C=CN=C(C2)N3CCOCC3)=C(C1)CC=4N=C5C=6C=CC=C(F)C6N=C(N)N5C4		Ki	=	6.9	nM													B
2351110-95-5	O=C(NC1=NC=CC=C1)C2=CC=C(C=C2)CC=3N=C4C=5C=CC=C(F)C5N=C(N)N4C3		Ki	=	3.8	nM													B
2351110-96-6	O=C(NC1=NC=CC=C1)C2=CC=CC(=C2)CC=3N=C4C=5C=CC=C(F)C5N=C(N)N4C3		Ki	=	9.7	nM													B
2351110-98-8	O=CO.O=C(NC1=NC=2C=CC=CC2N1C)C3=CC=C(C=C3)CC=4N=C5C=6C=CC=C(F)C6N=C(N)N5C4		Ki	=	44	nM													B
2351110-99-9	O=C(NC1(C=2C=CC=CC2)CC1)C3=CC=C(C=C3)CC=4N=C5C=6C=CC=C(F)C6N=C(N)N5C4		Ki	=	40	nM													B
2351111-00-5	O=C(NCC(C=1C=NC=CC1)N2CCOCC2)C3=CC=C(C=C3)CC=4N=C5C=6C=CC=C(F)C6N=C(N)N5C4		Ki	=	84	nM													B
2351111-01-6	O=C(NC=1C=CC=CC1)C2=CC=C(C=C2)CC=3N=C4C=5C=CC=C(OC)C5N=C(N)N4C3		Ki	=	6.3	nM													B
2351111-02-7	O=C(NCCN1CCOCC1)C2=CC=C(C=C2)CC=3N=C4C=5C=CC=C(F)C5N=C(N)N4C3		Ki	=	66	nM													B
2351111-03-8	FC1=CC=CC2=C1N=C(N)N3C=C(N=C23)CC=4C=CC(=CC4)C5=NN=C(O5)CN6CCOCC6		Ki	=	65	nM													B
2351111-04-9	O=C(N1C2=CC=CC(=C2OCC1)CC=3N=C4C=5C=CC=C(F)C5N=C(N)N4C3)CC6=NC=CC=C6		Ki	=	13	nM													B
2351111-05-0	N1=NN(C=C1C=2C=CC(OC)=CC2)CC=3N=C4C=5C=CC=C(OC)C5N=C(N)N4C3		Ki	=	2.5	nM													B
2351111-06-1	FC1=CC=CC2=C1N=C(N)N3C=C(N=C23)CN4N=NC(=C4)C5=CC(=CC(=C5)C(F)(F)F)C(F)(F)F		Ki	=	150	nM													B
2351111-08-3	FC1=CC=CC2=C1N=C(N)N3C=C(N=C23)CN4N=NC(=C4)C=5C=CC(OC(F)(F)F)=CC5		Ki	=	6.8	nM													B
2351111-09-4	FC1=CC=CC2=C1N=C(N)N3C=C(N=C23)CN4N=NC(=C4)C=5C=NC=CC5		Ki	=	36	nM													B
2351111-10-7	FC1=CC=CC2=C1N=C(N)N3C=C(N=C23)CN4N=NC(=C4)CCN5CCN(C6=CC=C(OC)C=C6)CC5		Ki	=	96	nM													B
2351111-11-8	FC1=CC=CC2=C1N=C(N)N3C=C(N=C23)CN4N=NC(=C4)C5=CC=C(C=C5)C=6C=NC=CC6		Ki	=	6.7	nM													B
2351111-12-9	O=C(OCC=1N=NN(C1)CC=2N=C3C=4C=CC=C(OC)C4N=C(N)N3C2)C		Ki	=	11.2	nM													B
2351111-13-0	FC1=CC=CC2=C1N=C(N)N3C=C(N=C23)CCC=4C=CC=CC4		Ki	=	4.4	nM													B
2351111-14-1	FC1=CC=CC2=C1N=C(N)N3C=C(N=C23)CCC4=NC=CC=C4		Ki	=	8.5	nM													B
2351111-15-2	N1=C(N)N2C=C(N=C2C=3C=CC=C(OC)C13)CCC=4C=CC=CC4		Ki	=	3.8	nM													B
2351111-16-3	O=C(C=1N=C2C=3C=CC=C(OC)C3N=C(N)N2C1)C=4C=CC=CC4		Ki	=	26.4	nM													B
2351111-17-4	BrC=1C=CC(=CC1)C=2N=C3C=4C=CC=CC4N=C(N)N3C2		Ki	=	407	nM													B
2351111-18-5	BrC1=CC=CC(=C1)C=2N=C3C=4C=CC=CC4N=C(N)N3C2		Ki	=	159.9	nM													B
2351111-19-6	FC1=CC=CC2=C1N=C(N)N3C=C(N=C23)C=4C=CC=CC4		Ki	=	7.1	nM													B
2351111-20-9	FC1=CC=CC2=C1N=C(N)N3C=C(N=C23)C=4C=CC=CC4CO		Ki	=	4.3	nM													B
2351111-21-0	O=S(=O)(NC1=NC=2C(F)=CC=CC2C3=NC(=CN13)C=4C=CC=CC4CN5CCN(C6=NC=CC=C6)CC5)C		Ki	=	130	nM													B
2351111-22-1	OC1(C)CCN(CC=2N=C3C=4C=CC=CC4N=C(N)N3C2)CC1		Ki	=	2463	nM													B
2351111-23-2	N1=C(N)N2C=C(N=C2C=3C=CC=C(OC)C13)CN4CCN(C=5C=CC=CC5)CC4		Ki	=	53.2	nM													B
2351111-24-3	FC1=CC=CC2=C1N=C(N)N3C=C(N=C23)CN4CCN(CC=5C=CC=CC5)CC4		Ki	=	160	nM													B
2351111-25-4	FC1=CC=CC2=C1N=C(N)N3C=C(N=C23)CN4CCN(CC)CC4		Ki	=	520	nM													B
2351111-26-5	FC1=CC=CC2=C1N=C(N)N3C=C(N=C23)CN4CCN(CCC=5C=CC=CC5)CC4		Ki	=	76	nM													B
2351111-27-6	FC1=CC=CC2=C1N=C(N)N3C=C(N=C23)CN4CCC(CC=5C=CC=CC5)CC4		Ki	=	130	nM													B
2351111-28-7	FC1=CC=CC2=C1N=C(N)N3C=C(N=C23)CN4CCOCC4		Ki	=	380	nM													B
2351111-29-8	FC1=CC=C(C(F)=C1)N2CCN(CC=3N=C4C=5C=CC=CC5N=C(N)N4C3)CC2		Ki	=	1000	nM													B
2351111-30-1	FC1=CC=CC2=C1N=C(N)N3C=C(N=C23)CN4C=5C=CC=CC5OCC4		Ki	=	4.0	nM													B
2351111-31-2	FC1=CC=CC2=C1N=C(N)N3C=C(N=C23)CN4C5=NC=CC=C5OCC4		Ki	=	3.9	nM													B
2351111-32-3	FC1=CC=CC2=C1N=C(N)N3C=C(N=C23)CN4CCN(C5=NC=CC=C5)CCC4		Ki	=	210	nM													B
2351111-33-4	N=1C=CC=C2C1CN(CC=3N=C4C=5C=CC=C(OC)C5N=C(N)N4C3)CC2		Ki	=	4.2	nM													B
2351111-34-5	N1=C(N)N2C=C(N=C2C=3C=CC=C(OC)C13)CN4CC=5C=CC=CC5CC4		Ki	=	3.7	nM													B
2351111-35-6	N=1C=CC=C2C1CN(CC=3N=C4C=5C=CC=C(OC)C5N=C(N)N4C3)C2		Ki	=	11	nM													B
2351111-36-7	FC1=CC=C2C(=C1)CN(CC=3N=C4C=5C=CC=C(OC)C5N=C(N)N4C3)C2		Ki	=	9.2	nM													B
2351111-37-8	FC1=CC=C2C(=C1)CN(CC=3N=C4C=5C=CC=C(F)C5N=C(N)N4C3)C2		Ki	=	18	nM													B
2351111-38-9	FC1=CC=CC2=C1N=C(N)N3C=C(N=C23)CN4C5=CC=C(Br)C=C5CCC4		Ki	=	8.1	nM													B
2351111-39-0	FC1=CC=CC2=C1N=C(N)N3C=C(N=C23)CN4CC5=CC=C(Br)C=C5C4		Ki	=	38	nM													B
2351111-40-3	O=C(NC1=CC=C2C(=C1)CCN(CC=3N=C4C=5C=CC=C(F)C5N=C(N)N4C3)C2)C6=NC=CC=C6		Ki	=	64	nM													B
2351111-41-4	O=C(NC1=CC=C2C(=C1)CCN(CC=3N=C4C=5C=CC=C(F)C5N=C(N)N4C3)C2)C		Ki	=	97	nM													B
2351111-42-5	O=C(NC1=NC=CC=C1)CC2=CC=C3C(=C2)CCN(CC=4N=C5C=6C=CC=C(F)C6N=C(N)N5C4)C3		Ki	=	51	nM													B
2351111-43-6	FC=1C=CC(=CC1F)C2=CC=C3C(=C2)CCN(CC=4N=C5C=6C=CC=C(F)C6N=C(N)N5C4)C3		Ki	=	46	nM													B
2351111-44-7	O=C(NC1=NC=CC=C1)CC2=CC=C3C(=C2)CN(CC=4N=C5C=6C=CC=C(F)C6N=C(N)N5C4)CC3		Ki	=	8.4	nM													B
2351111-46-9	N1=C(N)N2C=C(N=C2C=3C=CC=C(OC)C13)CN4CCN5CCCCC5C4	NC=1N2C(C=3C(=C(OC)C=CC3)N1)=NC(CN4C[C@@]5(N(CC4)CCCC5)[H])=C2	Ki	=	150	nM													B
2351111-47-0	FC1=CC=CC2=C1N=C(N)N3C=C(N=C23)CN4CC5=CC=C(C=C5CC4)C6=CN=CN=C6		Ki	=	22.2	nM													B
2351111-48-1	N1=CN=CC(=C1)C2=CC=C3C(=C2)CN(CC=4N=C5C=6C=CC=C(OC)C6N=C(N)N5C4)CC3		Ki	=	7.9	nM													B
2351111-49-2	FC=1C=CC(=CC1F)C2=CC=C3C(=C2)CN(CC=4N=C5C=6C=CC=C(OC)C6N=C(N)N5C4)CC3		Ki	=	10.4	nM													B
2351111-50-5	O=C(N1C=2C=CC=CC2N(CC=3N=C4C=5C=CC=C(F)C5N=C(N)N4C3)CC1)CC6=NC=CC=C6		Ki	=	12	nM													B
2351111-51-6	N=1C=CC=C2C1CN(C2)CCC=3N=C4C=5C=CC=C(OC)C5N=C(N)N4C3		Ki	=	13.1	nM													B
2351111-52-7	FC1=CC=CC2=C1N=C(N)N3C=C(N=C23)CCN4CCN(C5=NC=CC=C5)CC4		Ki	=	28	nM													B
2351111-54-9	BrC1=CC=CC2=C1N=C(N)N3C=C(N=C23)CNCC=4C=CC=CC4		Ki	=	9.1	nM													B
2351111-55-0	BrC1=CC=CC2=C1N=C(N)N3C=C(N=C23)CNCC=4C=NC=CC4		Ki	=	9.5	nM													B
2351111-56-1	FC1=CC=C(C=C1)CNCC=2N=C3C=4C=CC=C(F)C4N=C(N)N3C2		Ki	=	130	nM													B
2351111-57-2	N1=C(N)N2C=C(N=C2C=3C=CC=C(OC)C13)CNCC=4C=CC=CC4		Ki	=	4.0	nM													B
2351111-58-3	ClC1=CC=CC(=C1)C2CN(CC=3N=C4C=5C=CC=C(OC)C5N=C(N)N4C3)C2		Ki	=	13	nM													B
2351111-59-4	N=1C=CC=C(C1)CNCC=2N=C3C=4C=CC=C(OC)C4N=C(N)N3C2		Ki	=	28	nM													B
2351111-60-7	FC1=CC=CC2=C1N=C(N)N3C=C(N=C23)COC=4C=CC=CC4		Ki	=	33	nM													B
2351111-61-8	FC1=CC=CC2=C1N=C(N)N3C=C(N=C23)COC=4C=CC=C(OC)C4		Ki	=	54	nM													B
2351111-62-9	FC1=CC=C(C=C1)CNCC=2N=C3C4=CC=CC(C=5C=NN(C5)CC)=C4N=C(N)N3C2		Ki	'>='	2200	nM													B
2351111-63-0	N1=CC(=CN1CC)C=2C=CC=C3C2N=C(N)N4C=C(N=C34)CC=5C=CC=CC5		Ki	=	760	nM													B
2351111-64-1	ClC1=CC=CC(=C1)CN(C)CC=2N=C3C4=CC=CC(C=5C=NN(C5)CC)=C4N=C(N)N3C2		Ki	'>='	2200	nM													B
2351111-65-2	N=1OC(=C(C1C)C2=CC=CC3=C2N=C(N)N4C=C(N=C34)CC=5C=CC=CC5)C		Ki	=	35	nM													B
2351111-66-3	N=1OC(=C(C1C)C2=CC=CC3=C2N=C(N)N4C=C(N=C34)CNCC=5C=CC=CC5)C		Ki	'>='	2200	nM													B
2351111-67-4	FC1=CC=C(C=C1)CC=2N=C3C=4C=CC=C(C4N=C(N)N3C2)C=5C(=NOC5C)C		Ki	=	48	nM													B
2351111-68-5	N=1OC(=C(C1C)C2=CC=CC3=C2N=C(N)N4C=C(N=C34)CC=5C=CN=C(C5)C)C		Ki	=	130	nM													B
2351111-69-6	N=1OC=C(C1)C2=CC=CC3=C2N=C(N)N4C=C(N=C34)CC=5C=CC=CC5		Ki	=	28	nM													B
2351111-70-9	O=C(NCC1=CC=CC2=CC=CN=C21)C=3N=C4C=5C=CC=C(OC)C5N=C(N)N4C3		Ki	=	1.5	nM													B
2351111-71-0	O=C(NCC1=CC=C(F)C=C1F)C=2N=C3C=4C=CC=CC4N=C(N)N3C2		Ki	=	33.9	nM													B
2351111-72-1	O=C(C=1N=C2C=3C=CC=C(OC)C3N=C(N)N2C1)N(C)CC4=CC=CC5=CC=CN=C54		Ki	=	5.9	nM													B
2351111-73-2	O=C(C=1N=C2C=3C=CC=CC3N=C(N)N2C1)N(C)CC4=CC=CC5=CC=CN=C54		Ki	=	80.6	nM													B
2351111-74-3	O=C(NCC1=CC=CC2=CC=CN=C21)C=3N=C4C=5C=CC=CC5N=C(N)N4C3		Ki	=	39.4	nM													B
2351111-75-4	O=C(C=1N=C2C=3C=CC=C(F)C3N=C(N)N2C1)N(C)CC4=CC=CC5=CC=CN=C54		Ki	=	29.7	nM													B
2351111-76-5	O=C(NCC1=CC=CC2=CC=CN=C21)C=3N=C4C=5C=CC=C(F)C5N=C(N)N4C3		Ki	=	12.8	nM													B
2351111-77-6	O=C(C=1N=C2C=3C=CC=C(F)C3N=C(NCC4=CC=C(OC)C=C4OC)N2C1)N5CC6=CC=C(Br)C=C6C5		Ki	'>='	2200	nM													B
2351111-78-7	O=C(C=1N=C2C=3C=CC=CC3N=C(N)N2C1)N4CCN(C5=CC=C(F)C=C5F)CC4		Ki	=	10000	nM													B
2351111-79-8	O=C(NCC(C=1C=NC=CC1)N2CCOCC2)C=3N=C4C=5C=CC=C(F)C5N=C(N)N4C3		Ki	=	1400	nM													B
2351111-80-1	O=C(C=1N=C2C=3C=CC=C(OC)C3N=C(N)N2C1)N4CC(C)CC(C)C4		Ki	=	16	nM													B
2351111-81-2	O=C(C=1N=C2C=3C=CC=C(OC)C3N=C(N)N2C1)N4CCC(F)(F)CC4		Ki	=	81	nM													B
2351111-82-3	O=C(C=1N=C2C=3C=CC=C(OC)C3N=C(N)N2C1)N4CCCC(OC)C4		Ki	=	34	nM													B
2351111-83-4	O=C(C=1N=C2C=3C=CC=C(OC)C3N=C(N)N2C1)N4CCCC(C)C4		Ki	=	11.5	nM													B
2351111-84-5	O=C(C=1N=C2C=3C=CC=C(OC)C3N=C(N)N2C1)N4CCCC(F)C4		Ki	=	20	nM													B
2351111-85-6	O=C(C=1N=C2C=3C=CC=C(OC)C3N=C(N)N2C1)N4CCCC(F)(F)C4		Ki	=	18	nM													B
2351111-86-7	O=C(C=1N=C2C=3C=CC=C(OC)C3N=C(N)N2C1)N4CCCC(C4)C(F)(F)F		Ki	=	31	nM													B
2351111-87-8	O=C(C=1N=C2C=3C=CC=C(OC)C3N=C(N)N2C1)N4CCCC5(C4)CC5		Ki	=	2.3	nM													B
2351111-88-9	O=C(C=1N=C2C=3C=CC=C(OC)C3N=C(N)N2C1)N4CC(F)C(F)C4	NC=1N2C(C=3C(=C(OC)C=CC3)N1)=NC(C(=O)N4C[C@@H](F)[C@H](F)C4)=C2	Ki	=	21	nM													B
2351111-89-0	O=C(C=1N=C2C=3C=CC=C(OC)C3N=C(N)N2C1)N4CCCC(C)CC4		Ki	=	10	nM													B
2351111-90-3	O=C(C=1N=C2C=3C=CC=C(OC)C3N=C(N)N2C1)N4CCOCCC4		Ki	=	49	nM													B
2351111-91-4	O=C(C=1N=C2C=3C=CC=C(OC)C3N=C(N)N2C1)N4CCCC(F)(F)CC4		Ki	=	27	nM													B
2351111-92-5	O=C(C=1N=C2C=3C=CC=C(OC)C3N=C(N)N2C1)N4CCC(=O)CCC4		Ki	=	31	nM													B
2351111-93-6	O=C(C=1N=C2C=3C=CC=C(OC)C3N=C(N)N2C1)N4CC(OC(C)C4)C	NC=1N2C(C=3C(=C(OC)C=CC3)N1)=NC(C(=O)N4C[C@@H](C)O[C@@H](C)C4)=C2	Ki	=	53	nM													B
2351111-94-7	O=C(C=1N=C2C=3C=CC=C(OC)C3N=C(N)N2C1)N4CCOC(C)C4	NC=1N2C(C=3C(=C(OC)C=CC3)N1)=NC(C(=O)N4C[C@@H](C)OCC4)=C2	Ki	=	110	nM													B
2351111-95-8	O=C(C=1N=C2C=3C=CC=C(OC)C3N=C(N)N2C1)N4CCOC(C)C4	NC=1N2C(C=3C(=C(OC)C=CC3)N1)=NC(C(=O)N4C[C@H](C)OCC4)=C2	Ki	=	75	nM													B
2351111-96-9	O=C(C=1N=C2C=3C=CC=C(OC)C3N=C(N)N2C1)N4CCOCC4C	NC=1N2C(C=3C(=C(OC)C=CC3)N1)=NC(C(=O)N4[C@H](C)COCC4)=C2	Ki	=	125.9	nM													B
2351111-97-0	O=C(C=1N=C2C=3C=CC=C(OC)C3N=C(N)N2C1)N4CCOCC4C	NC=1N2C(C=3C(=C(OC)C=CC3)N1)=NC(C(=O)N4[C@@H](C)COCC4)=C2	Ki	=	90	nM													B
2351111-98-1	O=C(C=1N=C2C=3C=CC=C(OC)C3N=C(N)N2C1)N4CCOC(C4)C(F)(F)F		Ki	=	65	nM													B
2351111-99-2	O=C(C=1N=C2C=3C=CC=C(OC)C3N=C(N)N2C1)N4CCOCC4CC(C)C		Ki	=	53.8	nM													B
2351112-00-8	O=C(C=1N=C2C=3C=CC=C(OC)C3N=C(N)N2C1)N4CCOC(C)(C)C4		Ki	=	190.2	nM													B
2351112-01-9	O=C(C=1N=C2C=3C=CC=C(OC)C3N=C(N)N2C1)N4CCC5(OCCO5)CC4		Ki	=	54	nM													B
2351112-02-0	O=C(C=1N=C2C=3C=CC=C(OC)C3N=C(N)N2C1)N4CCCC(C)(C)C4		Ki	=	4.5	nM													B
2351112-03-1	O=C(C=1N=C2C=3C=CC=C(OC)C3N=C(N)N2C1)N4CCCCC4		Ki	=	21	nM													B
2351112-04-2	O=C(C=1N=C2C=3C=CC=C(OC)C3N=C(N)N2C1)N4CCCC(CO)C4		Ki	=	23	nM													B
2351112-05-3	O=C(C=1N=C2C=3C=CC=C(OC)C3N=C(N)N2C1)N4CCC5CCCCC5C4		Ki	=	11	nM													B
2351112-06-4	O=C(C=1N=C2C=3C=CC=C(OC)C3N=C(N)N2C1)N4CCC(C)CC4		Ki	=	13	nM													B
2351112-07-5	O=C(C=1N=C2C=3C=CC=C(OC)C3N=C(N)N2C1)N4CCCC(C(=O)N(CC)CC)C4		Ki	=	21	nM													B
2351112-08-6	O=C(C=1N=C2C=3C=CC=C(OC)C3N=C(N)N2C1)N4CCCCC4C		Ki	=	10	nM													B
2351112-09-7	O=C(C=1N=C2C=3C=CC=C(OC)C3N=C(N)N2C1)N4CCC(CC4)C(C)C		Ki	=	11	nM													B
2351112-10-0	O=C(C=1N=C2C=3C=CC=C(OC)C3N=C(N)N2C1)N4CCC5(COCC5)CC4		Ki	=	22	nM													B
2351112-11-1	O=C(C=1N=C2C=3C=CC=C(OC)C3N=C(N)N2C1)N4CCCCC45CC5		Ki	=	5.6	nM													B
2351112-12-2	O=C(C=1N=C2C=3C=CC=C(OC)C3N=C(N)N2C1)N4CCC(=O)C(C4)C(C)C		Ki	=	260	nM													B
2351112-13-3	O=C(C=1N=C2C=3C=CC=C(OC)C3N=C(N)N2C1)N4CCCC5(C4)CCC5		Ki	=	4.6	nM													B
2351112-14-4	O=C(C=1N=C2C=3C=CC=C(OC)C3N=C(N)N2C1)N4CCC5(CC4)CC5		Ki	=	14	nM													B
2351112-15-5	O=C(C=1N=C2C=3C=CC=C(OC)C3N=C(N)N2C1)N4CCC5(CC4)CCCC5		Ki	=	5.2	nM													B
2351112-16-6	O=C(C=1N=C2C=3C=CC=C(OC)C3N=C(N)N2C1)N4CCCC5(COC5)C4		Ki	=	11	nM													B
2351112-17-7	O=C(C=1N=C2C=3C=CC=C(OC)C3N=C(N)N2C1)N4CCCC5(OCCCC5)C4		Ki	=	12	nM													B
2351112-18-8	O=C(C=1N=C2C=3C=CC=C(OC)C3N=C(N)N2C1)N4CCCC5(OCCC5)C4		Ki	=	13	nM													B
2351112-19-9	O=C(C=1N=C2C=3C=CC=C(OC)C3N=C(N)N2C1)N4CCC5(COC5)CC4		Ki	=	110	nM													B
2351112-20-2	O=C(C=1N=C2C=3C=CC=C(OC)C3N=C(N)N2C1)N4CCC(C)(C)CC4		Ki	=	2.1	nM													B
2351112-21-3	O=C(C=1N=C2C=3C=CC=C(OC)C3N=C(N)N2C1)N4C5CCCC4CC5		Ki	=	3.2	nM													B
2351112-22-4	O=C(C=1N=C2C=3C=CC=C(OC)C3N=C(N)N2C1)N4CCCC4C(C)C		Ki	=	2.9	nM													B
2351112-23-5	O=C(C=1N=C2C=3C=CC=C(OC)C3N=C(N)N2C1)N4C(C)CCC4C		Ki	=	6.1	nM													B
2351112-24-6	O=C(C=1N=C2C=3C=CC=C(OC)C3N=C(N)N2C1)N4CCCC4C(F)(F)F	NC=1N2C(C=3C(=C(OC)C=CC3)N1)=NC(C(=O)N4[C@H](C(F)(F)F)CCC4)=C2	Ki	=	14	nM													B
2351112-25-7	O=C(C=1N=C2C=3C=CC=C(OC)C3N=C(N)N2C1)N4CCC(OC)C4	NC=1N2C(C=3C(=C(OC)C=CC3)N1)=NC(C(=O)N4C[C@@H](OC)CC4)=C2	Ki	=	5.5	nM													B
2351112-26-8	O=C(C=1N=C2C=3C=CC=C(OC)C3N=C(N)N2C1)N4CCC(OC)C4	NC=1N2C(C=3C(=C(OC)C=CC3)N1)=NC(C(=O)N4C[C@H](OC)CC4)=C2	Ki	=	10	nM													B
2351112-27-9	O=C(C=1N=C2C=3C=CC=C(OC)C3N=C(N)N2C1)N4CCC(CF)C4	NC=1N2C(C=3C(=C(OC)C=CC3)N1)=NC(C(=O)N4C[C@H](CF)CC4)=C2	Ki	=	11	nM													B
2351112-28-0	O=C(C=1N=C2C=3C=CC=C(OC)C3N=C(N)N2C1)N4CCC(F)C4	NC=1N2C(C=3C(=C(OC)C=CC3)N1)=NC(C(=O)N4C[C@@H](F)CC4)=C2	Ki	=	7.4	nM													B
2351112-29-1	O=C(C=1N=C2C=3C=CC=C(OC)C3N=C(N)N2C1)N4CCCC4C	NC=1N2C(C=3C(=C(OC)C=CC3)N1)=NC(C(=O)N4[C@@H](C)CCC4)=C2	Ki	=	10	nM													B
2351112-30-4	O=C(C=1N=C2C=3C=CC=C(OC)C3N=C(N)N2C1)N4CCCC4C(F)(F)F	NC=1N2C(C=3C(=C(OC)C=CC3)N1)=NC(C(=O)N4[C@@H]([C@](F)(F)F)CCC4)=C2	Ki	=	7.8	nM													B
2351112-31-5	O=C(C=1N=C2C=3C=CC=C(OC)C3N=C(N)N2C1)N4C5CCC4CC5		Ki	=	6.1	nM													B
2351112-32-6	O=C(C=1N=C2C=3C=CC=C(OC)C3N=C(N)N2C1)N4CCCC4CF	NC=1N2C(C=3C(=C(OC)C=CC3)N1)=NC(C(=O)N4[C@H](CF)CCC4)=C2	Ki	=	3.6	nM													B
2351112-33-7	O=C(C=1N=C2C=3C=CC=C(OC)C3N=C(N)N2C1)N4CCC5OCCC45		Ki	=	24	nM													B
2351112-34-8	O=C(C=1N=C2C=3C=CC=C(OC)C3N=C(N)N2C1)N4CCC(F)(F)C4		Ki	=	6.6	nM													B
2351112-35-9	O=C(C=1N=C2C=3C=CC=C(OC)C3N=C(N)N2C1)N4CCC5(C4)CCCC5		Ki	=	11	nM													B
2351112-36-0	O=C(C=1N=C2C=3C=CC=C(OC)C3N=C(N)N2C1)N4CC(OC(C)(C)C4)(C)C		Ki	=	210	nM													B
2351112-37-1	O=C(C=1N=C2C=3C=CC=C(OC)C3N=C(N)N2C1)N4C5COCC4CC5		Ki	=	8.2	nM													B
2351112-38-2	O=C(C=1N=C2C=3C=CC=C(OC)C3N=C(N)N2C1)N4CC5OCC4C5	NC=1N2C(C=3C(=C(OC)C=CC3)N1)=NC(C(=O)N4[C@H]5C[C@@H](C4)OC5)=C2	Ki	=	35	nM													B
2351112-39-3	O=C(OC)C1CCN(C(=O)C=2N=C3C=4C=CC=C(OC)C4N=C(N)N3C2)CC1		Ki	=	29	nM													B
2351112-40-6	O=C1OC2(CC1)CCN(C(=O)C=3N=C4C=5C=CC=C(OC)C5N=C(N)N4C3)CC2		Ki	=	240	nM													B
2351112-41-7	O=C1OCCC12CCN(C(=O)C=3N=C4C=5C=CC=C(OC)C5N=C(N)N4C3)CC2		Ki	=	180	nM													B
2351112-42-8	O=C1OC(C)(C)CC12CN(C(=O)C=3N=C4C=5C=CC=C(OC)C5N=C(N)N4C3)CCC2		Ki	=	15	nM													B
2351112-43-9	O=C(C=1N=C2C=3C=CC=C(OC)C3N=C(N)N2C1)N4CCC5(OCCC5)CC4		Ki	=	61.1	nM													B
2351112-45-1	O=C(C=1N=C2C=3C=CC=C(OC)C3N=C(N)N2C1)N4CCCC5(OCCO5)C4		Ki	=	10	nM													B
2351112-46-2	O=C(C=1N=C2C=3C=CC=C(OC)C3N=C(N)N2C1)N4CCCC(OC)(OC)C4		Ki	=	18	nM													B
2351112-47-3	O=C1OCCC12CN(C(=O)C=3N=C4C=5C=CC=C(OC)C5N=C(N)N4C3)CCC2		Ki	=	10	nM													B
2351112-48-4	O=C(C=1N=C2C=3C=CC=C(OC)C3N=C(N)N2C1)N4CCC5(OCCC5(C)C)CC4		Ki	=	2.6	nM													B
2351112-49-5	O=C(C=1N=C2C=3C=CC=C(OC)C3N=C(N)N2C1)N4CC5CC5C4		Ki	=	2.8	nM													B
2351112-50-8	O=C(C=1N=C2C=3C=CC=C(OC)C3N=C(N)N2C1)N4CC5C6CCC(C6)C5C4	NC=1N2C(C=3C(=C(OC)C=CC3)N1)=NC(C(=O)N4C[C@@]5([C@](C4)([C@H]6C[C@@H]5CC6)[H])[H])=C2	Ki	=	6.4	nM													B
2351112-51-9	O=C(C=1N=C2C=3C=CC=C(OC)C3N=C(N)N2C1)N4CC5CC4CS(=O)(=O)C5		Ki	=	37	nM													B
2351112-52-0	O=C(C=1N=C2C=3C=CC=C(OC)C3N=C(N)N2C1)N4CC(=O)CC4		Ki	=	170	nM													B
2351112-53-1	O=C(C=1N=C2C=3C=CC=C(OC)C3N=C(N)N2C1)N4CC(OC(C)C4)C	NC=1N2C(C=3C(=C(OC)C=CC3)N1)=NC(C(=O)N4C[C@@H](C)O[C@H](C)C4)=C2	Ki	=	130	nM													B
2351112-56-4	O=C(NC1=CC=C2C(=C1)CN(C(=O)C=3N=C4C=5C=CC=C(F)C5N=C(N)N4C3)CC2)C		Ki	=	49.6	nM													B
2351112-57-5	O=C(C=1N=C2C=3C=CC=C(OC)C3N=C(N)N2C1)N4CCN5CCCCC5C4	NC=1N2C(C=3C(=C(OC)C=CC3)N1)=NC(C(=O)N4C[C@@]5(N(CC4)CCCC5)[H])=C2	Ki	=	151.6	nM													B
2351112-58-6	O=C(NCC=1C=CC=CC1CN2CCN(C3=NC=CC=C3)CC2)C=4N=C5C=6C=CC=C(F)C6N=C(N)N5C4		Ki	=	21	nM													B
2351112-59-7	O=C(C=1N=C2C=3C=CC=C(F)C3N=C(N)N2C1)N4CC=5C(=CC=CC5CC4)CN6CCN(C7=CC=C(F)C=C7F)CC6		Ki	=	120	nM													B
2351112-60-0	O=C(NC1C=2C=CC=CC2NCC1)C=3N=C4C=5C=CC=C(F)C5N=C(N)N4C3		Ki	=	9	nM													B
2351112-61-1	O=C(NCC=1C=CC=CC1CN2CCN(C3=CC=C(F)C=C3F)CC2)C=4N=C5C=6C=CC=C(F)C6N=C(N)N5C4		Ki	=	18	nM													B
2351112-62-2	O=C(NCC=1C=CC=CC1N2CCOCC2)C=3N=C4C=5C=CC=C(F)C5N=C(N)N4C3		Ki	=	2.0	nM													B
2351112-63-3	O=C(C=1N=C2C=3C=CC=C(F)C3N=C(N)N2C1)N4CC=5C(=CC=CC5CC4)CN6CCN(C7=NC=CC=C7)CC6		Ki	=	91	nM													B
2351112-64-4	O=C(NCC=1C=CC=C(C1)N2CCN(C3=CC=C(F)C=C3F)CC2)C=4N=C5C=6C=CC=C(F)C6N=C(N)N5C4		Ki	=	7.2	nM													B
2351112-65-5	O=C(NCC=1C=CC=CC1N2CCN(C3=CC=C(OCCOC)C=C3)CC2)C=4N=C5C=6C=CC=C(F)C6N=C(N)N5C4		Ki	=	3.7	nM													B
2351112-66-6	O=C(NCC=1C=CC=C(C1)N2CCN(C3=CC=C(OCCOC)C=C3)CC2)C=4N=C5C=6C=CC=C(F)C6N=C(N)N5C4		Ki	=	5.1	nM													B
2351112-67-7	O=C(NCC=1C=CC=CC1CN2CCOCC2)C=3N=C4C=5C=CC=C(F)C5N=C(N)N4C3		Ki	=	6.1	nM													B
2351112-68-8	O=C(OC(C)(C)C)N1CCN(C=2C=CC=CC2CNC(=O)C=3N=C4C=5C=CC=C(F)C5N=C(N)N4C3)CC1		Ki	=	4.5	nM													B
2351112-69-9	O=C(NCC=1C=CC=C(C1)N2CCOCC2)C=3N=C4C=5C=CC=C(F)C5N=C(N)N4C3		Ki	=	3.6	nM													B
2351112-70-2	O=C(NCC1=CC=CC(=C1)CN2CCOCC2)C=3N=C4C=5C=CC=C(F)C5N=C(N)N4C3		Ki	=	2.3	nM													B
2351112-71-3	O=C(OC(C)(C)C)N1CCC2(C1)CN(C(=O)C=3N=C4C=5C=CC=C(F)C5N=C(N)N4C3)CC2		Ki	=	29	nM													B
2351112-72-4	O=C(OC(C)(C)C)N1CCC2(C1)CN(C(=O)C=3N=C4C=5C=CC=C(F)C5N=C(N)N4C3)CCC2		Ki	=	25	nM													B
2351112-73-5	O=C(NCC=1C=CC=CC1N2CCNCC2)C=3N=C4C=5C=CC=C(F)C5N=C(N)N4C3		Ki	=	5.4	nM													B
2351112-74-6	O=C(OC(C)(C)C)N1CCC2(C1)CCN(C(=O)C=3N=C4C=5C=CC=C(F)C5N=C(N)N4C3)CC2		Ki	=	53	nM													B
2351112-75-7	O=C(NCC=1C=CC=CC1OC2CCN(C3=NC=CC=C3)CC2)C=4N=C5C=6C=CC=C(F)C6N=C(N)N5C4		Ki	=	2.9	nM													B
2351112-76-8	O=C(NCC=1C=CC=CC1N2CCN(C(=O)C)CC2)C=3N=C4C=5C=CC=C(F)C5N=C(N)N4C3		Ki	=	2.5	nM													B
2351112-77-9	O=C(OC(C)(C)C)N1CCCC2(C1)CCN(C(=O)C=3N=C4C=5C=CC=C(F)C5N=C(N)N4C3)CC2		Ki	=	86	nM													B
2351112-78-0	O=C(C=1N=C2C=3C=CC=C(F)C3N=C(N)N2C1)N4CCCC5(CNCC5)C4		Ki	=	220	nM													B
2351112-79-1	O=C(C=1N=C2C=3C=CC=C(F)C3N=C(N)N2C1)N4CCC5(CNCC5)CC4		Ki	=	710	nM													B
2351112-80-4	O=C(C=1N=C2C=3C=CC=C(F)C3N=C(N)N2C1)N4CCC5(CN(C(=O)C)CC5)CC4		Ki	=	200	nM													B
2351112-81-5	O=C(C=1N=C2C=3C=CC=C(F)C3N=C(N)N2C1)N4CCC5(CNCCC5)CC4		Ki	=	100	nM													B
2351112-82-6	O=C(NCC=1C=CC=CC1N2CCN(CC2)CCCO)C=3N=C4C=5C=CC=C(F)C5N=C(N)N4C3		Ki	=	12	nM													B
2351112-83-7	O=C(C=1N=C2C=3C=CC=C(F)C3N=C(N)N2C1)N4CCC5(CNCC5)C4		Ki	=	380	nM													B
2351112-84-8	O=C(C=1N=C2C=3C=CC=C(F)C3N=C(N)N2C1)N4CCC5(C4)CN(CC6=CC=C(F)C=C6)CC5		Ki	=	110	nM													B
2351112-85-9	O=C(C=1N=C2C=3C=CC=C(F)C3N=C(N)N2C1)N4CCC5(C4)CN(C(=O)C)CC5		Ki	=	32	nM													B
2351112-86-0	N#CC1=CC=C(C(F)=C1)N2CCC3(CN(C(=O)C=4N=C5C=6C=CC=C(F)C6N=C(N)N5C4)CC3)C2		Ki	=	43	nM													B
2351112-87-1	O=C(C=1N=C2C=3C=CC=C(F)C3N=C(N)N2C1)N4CCCC5(C4)CN(CCC)CC5		Ki	=	130	nM													B
2351112-88-2	O=C(C=1N=C2C=3C=CC=C(F)C3N=C(N)N2C1)N4CCC5(CN(CCC)CC5)CC4		Ki	=	430	nM													B
2351112-89-3	O=C(C=1N=C2C=3C=CC=C(F)C3N=C(N)N2C1)N4CCC5(CN(C(=O)C)CCC5)CC4		Ki	=	61	nM													B
2351112-90-6	O=C(C=1N=C2C=3C=CC=C(F)C3N=C(N)N2C1)N4CCC5(CN(CCC)CCC5)CC4		Ki	=	34	nM													B
2351112-91-7	O=C(C=1N=C2C=3C=CC=C(F)C3N=C(N)N2C1)N4CCC5(C4)CN(CC)CC5		Ki	=	100	nM													B
2351112-92-8	O=C(C=1N=C2C=3C=CC=C(F)C3N=C(N)N2C1)N4CCC5(C4)CN(CCC6=CC=C(F)C=C6)CC5		Ki	=	170	nM													B
2351112-93-9	O=C(C=1N=C2C=3C=CC=C(F)C3N=C(N)N2C1)N4CCC5(C4)CN(C(=O)CC6=CC=C(F)C(F)=C6)CC5		Ki	=	32	nM													B
2351112-94-0	O=C(C=1N=C2C=3C=CC=C(F)C3N=C(N)N2C1)N4CC5=CC=C(C=C5CC4)CC(=O)NC6=NC=CC=C6		Ki	=	21	nM													B
2351112-95-1	O=C(C=1N=C2C=3C=CC=C(F)C3N=C(N)N2C1)N4CCN5CCCCC5C4	NC=1N2C(C=3C(N1)=C(F)C=CC3)=NC(C(=O)N4C[C@@]5(N(CC4)CCCC5)[H])=C2	Ki	=	33	nM													B
2351112-96-2	O=C(C=1N=C2C=3C=CC=C(F)C3N=C(N)N2C1)N4CCN5CCCCC5C4	NC=1N2C(C=3C(N1)=C(F)C=CC3)=NC(C(=O)N4C[C@]5(N(CC4)CCCC5)[H])=C2	Ki	=	40	nM													B
2351112-97-3	O=C(NC1=CC=C2C(=C1)CCN(C(=O)C=3N=C4C=5C=CC=C(F)C5N=C(N)N4C3)C2)C6=NC=CC=C6		Ki	=	19	nM													B
2351112-98-4	O=C(C=1N=C2C=3C=CC=C(F)C3N=C(N)N2C1)N4CC5=CC=C(C=C5CC4)C6=CN=CN=C6		Ki	=	35	nM													B
2351112-99-5	O=C(NC1=CC=C2C(=C1)CCN(C(=O)C=3N=C4C=5C=CC=C(F)C5N=C(N)N4C3)C2)C		Ki	=	55	nM													B
2351113-00-1	O=C(C=1N=C2C=3C=CC=C(F)C3N=C(N)N2C1)N4CC5=CC=C(C=C5CC4)C=6C=CC(F)=C(F)C6		Ki	=	640	nM													B
2351113-01-2	O=C(C=1N=C2C=3C=CC=C(F)C3N=C(N)N2C1)N4CC5=CC(=CC=C5CC4)CC(=O)NC6=NC=CC=C6		Ki	=	46	nM													B
2351113-02-3	O=C(NC1=CC=C2C(=C1)CN(C(=O)C=3N=C4C=5C=CC=C(F)C5N=C(N)N4C3)CC2)C6=NC=CC=C6		Ki	=	47	nM													B
2351113-03-4	O=C(NCC1=NC(Br)=CC=C1)C=2N=C3C=4C=CC=C(F)C4N=C(N)N3C2		Ki	=	5.3	nM													B
2351113-04-5	O=C(NCC1=NC(=CC=C1)C)C=2N=C3C=4C=CC=C(F)C4N=C(N)N3C2		Ki	=	6.2	nM													B
2351113-05-6	O=C(NC(C=1C=CC=CC1)C)C=2N=C3C=4C=CC=C(F)C4N=C(N)N3C2	NC=1N2C(C=3C(N1)=C(F)C=CC3)=NC(C(N[C@@H](C)C4=CC=CC=C4)=O)=C2	Ki	=	28	nM													B
2351113-06-7	O=C(NC(C=1C=CC=CC1)C)C=2N=C3C=4C=CC=C(F)C4N=C(N)N3C2	NC=1N2C(C=3C(N1)=C(F)C=CC3)=NC(C(N[C@H](C)C4=CC=CC=C4)=O)=C2	Ki	=	2.3	nM													B
2351113-07-8	O=C(NCC1=NC=CC=C1)C=2N=C3C=4C=CC=C(F)C4N=C(N)N3C2		Ki	=	14	nM													B
2351113-09-0	FC1=CN=C(N=C1)N2CCC(CC=3N=C4C=5C=CC=C(F)C5N=C(N)N4C3)CC2		Ki	=	12	nM													B
2351113-12-5	FC1=CC=CC2=C1N=C(N)N3C=C(N=C23)CC4CCN(CC=5C=CC=CC5)CC4		Ki	=	45	nM													B
2351113-13-6	FC1=CC=CC2=C1N=C(N)N3C=C(N=C23)CC4CCN(CC4)CC5CC5		Ki	=	220	nM													B
2351113-14-7	FC1=CC=CC2=C1N=C(N)N3C=C(N=C23)CC4CCN(CC)CC4		Ki	=	120	nM													B
2351113-15-8	FC1=CC=CC2=C1N=C(N)N3C=C(N=C23)CC4CCN(CCC=5C=CC=CC5)CC4		Ki	=	300	nM													B
2351113-16-9	FC1=CC=CC2=C1N=C(N)N3C=C(N=C23)CC4CCN(CC5=CC=C(OC)C=C5)CC4		Ki	=	150	nM													B
2351113-17-0	FC1=CC=CC2=C1N=C(N)N3C=C(N=C23)CC4CCN(CC=5C=CC=C(OC)C5)CC4		Ki	=	56	nM													B
2351113-18-1	FC1=CC=CC2=C1N=C(N)N3C=C(N=C23)CC4CCN(CC=5C=CC=CC5OC)CC4		Ki	=	94	nM													B
2351113-19-2	FC1=CC=CC2=C1N=C(N)N3C=C(N=C23)CC4CCN(CC5=CC=C(C=C5)C)CC4		Ki	=	48	nM													B
2351113-20-5	FC1=CC=CC2=C1N=C(N)N3C=C(N=C23)CC4CCN(CC=5C=NC=CC5)CC4		Ki	=	310	nM													B
2351113-21-6	O=C(C=1C=CC=CC1)N2CCC(CC=3N=C4C=5C=CC=C(F)C5N=C(N)N4C3)CC2		Ki	=	82	nM													B
2351113-22-7	O=C(OCC=1C=CC=CC1)N2CCC(CC=3N=C4C=5C=CC=C(F)C5N=C(N)N4C3)CC2		Ki	=	30	nM													B
2351113-23-8	O=C(C1=NC=CC=C1)N2CCC(CC=3N=C4C=5C=CC=C(F)C5N=C(N)N4C3)CC2		Ki	=	41	nM													B
2351113-25-0	O=C(O)C(F)(F)F.FC1=CN=C(C=C1)N2CCC(CC=3N=C4C=5C=CC=C(F)C5N=C(N)N4C3)CC2		Ki	=	31	nM													B
2351113-26-1	O=C(C1=NC=CC(OC)=C1)N2CCC(CC=3N=C4C=5C=CC=C(F)C5N=C(N)N4C3)CC2		Ki	=	30	nM													B
2351113-27-2	O=C(C1=NC=CN=C1)N2CCC(CC=3N=C4C=5C=CC=C(F)C5N=C(N)N4C3)CC2		Ki	=	34	nM													B
2351113-28-3	O=C(C1=NC(Br)=CC=C1)N2CCC(CC=3N=C4C=5C=CC=C(F)C5N=C(N)N4C3)CC2		Ki	=	26	nM													B
2351113-29-4	O=C(C1=NC=C(F)C=C1)N2CCC(CC=3N=C4C=5C=CC=C(F)C5N=C(N)N4C3)CC2		Ki	=	17	nM													B
2351113-30-7	O=C(C=1N=C(C=CC1)C)N2CCC(CC=3N=C4C=5C=CC=C(F)C5N=C(N)N4C3)CC2		Ki	=	44	nM													B
2351113-31-8	O=C(C1=NC(OC)=CC=C1)N2CCC(CC=3N=C4C=5C=CC=C(F)C5N=C(N)N4C3)CC2		Ki	=	54	nM													B
2351113-32-9	O=C(C1=NC=CC=N1)N2CCC(CC=3N=C4C=5C=CC=C(F)C5N=C(N)N4C3)CC2		Ki	=	47	nM													B
2351113-33-0	O=C(C1=NC=C(OC)C=C1)N2CCC(CC=3N=C4C=5C=CC=C(F)C5N=C(N)N4C3)CC2		Ki	=	21	nM													B
2414312-89-1	O=S(C)CCOC=1C=C(C(F)=CC1F)N2CCN(CCN(C3=NC4=NC(=NN4C(=N3)N)C=5OC=CC5)C)CC2	NC=1N2C(=NC(=N2)C3=CC=CO3)N=C(N(CCN4CCN(CC4)C5=CC(OCCS(C)=O)=C(F)C=C5F)C)N1	IC50	=	0.4	nM													F
2414312-90-4	O=S(C)CCOC=1C=C(C(F)=CC1F)N2CCN(CCN(C3=NC4=NC(=NN4C(=N3)N)C=5OC=CC5)C)CC2	NC=1N2C(=NC(=N2)C3=CC=CO3)N=C(N(CCN4CCN(CC4)C5=CC(OCCS(C)=O)=C(F)C=C5F)C)N1	IC50	=	0.6	nM													F
2414312-91-5	O=C(NC)C=1C=C(C(F)=CC1F)N2CCN(CCN3C(=O)N(C=4C5=NC(=NN5C(=NC43)N)C=6OC=CC6)C)CC2		IC50	=	0.1	nM													F
2414312-92-6	O=C(NC)C=1C=C(C(F)=CC1F)N2CCN(CCN3N=CC=4C5=NC(=NN5C(=NC43)N)C=6OC=CC6)CC2		IC50	=	0.3	nM													F
2414312-93-7	O=S(=O)(C)CCOC=1C=C(C(F)=CC1F)N2CCN(CCN(C3=NC4=NC(=NN4C(=N3)N)C=5OC=CC5)C)CC2		IC50	=	0.6	nM													F
2414312-94-8	O=S(=O)(C)CCOC=1C=C(C(F)=CC1F)N2CCN(CCNC3=NC4=NC(=NN4C(=N3)N)C=5OC=CC5)CC2		IC50	=	0.9	nM													F
2414312-95-9	O=C1N(C=2C3=NC(=NN3C(=NC2N1CCN4CCN(C5=CC(OCCS(=O)C)=C(F)C=C5F)CC4)N)C=6OC=CC6)C	CN1C=2C=3N(N=C(N3)C4=CC=CO4)C(N)=NC2N(CCN5CCN(CC5)C6=CC(OCCS(C)=O)=C(F)C=C6F)C1=O	IC50	=	0.3	nM													F
2414312-96-0	O=C1N(C=2C3=NC(=NN3C(=NC2N1CCN4CCN(C5=CC(OCCS(=O)C)=C(F)C=C5F)CC4)N)C=6OC=CC6)C	CN1C=2C=3N(N=C(N3)C4=CC=CO4)C(N)=NC2N(CCN5CCN(CC5)C6=CC(OCCS(C)=O)=C(F)C=C6F)C1=O	IC50	=	0.3	nM													F
2414312-97-1	O=C1N(C=2C3=NC(=NN3C(=NC2N1CCN4CCN(C5=CC(OCCS(=O)(=O)C)=C(F)C=C5F)CC4)N)C=6OC=CC6)C		IC50	=	0.5	nM													F
2414312-98-2	O=S(C)CCOC=1C=C(C(F)=CC1F)N2CCN(CCNC3=NC4=NC(=NN4C(=N3)N)C=5OC=CC5)CC2	NC=1N2C(=NC(=N2)C3=CC=CO3)N=C(NCCN4CCN(CC4)C5=CC(OCCS(C)=O)=C(F)C=C5F)N1	IC50	=	0.2	nM													F
2414312-99-3	O=S(C)CCOC=1C=C(C(F)=CC1F)N2CCN(CCNC3=NC4=NC(=NN4C(=N3)N)C=5OC=CC5)CC2	NC=1N2C(=NC(=N2)C3=CC=CO3)N=C(NCCN4CCN(CC4)C5=CC(OCCS(C)=O)=C(F)C=C5F)N1	IC50	=	0.4	nM													F
2414313-00-9	O=S(C)CCOC=1C=C(C(F)=CC1F)N2CCN(CCN3N=CC=4C5=NC(=NN5C(=NC43)N)C=6OC=CC6)CC2	NC=1N2C(C3=C(N(CCN4CCN(CC4)C5=CC(OCCS(C)=O)=C(F)C=C5F)N=C3)N1)=NC(=N2)C6=CC=CO6	IC50	=	0.4	nM													F
2414313-01-0	O=S(C)CCOC=1C=C(C(F)=CC1F)N2CCN(CCN3N=CC=4C5=NC(=NN5C(=NC43)N)C=6OC=CC6)CC2	NC=1N2C(C3=C(N(CCN4CCN(CC4)C5=CC(OCCS(C)=O)=C(F)C=C5F)N=C3)N1)=NC(=N2)C6=CC=CO6	IC50	=	0.5	nM													F
2414313-02-1	O=S1CCC(OC=2C=C(C(F)=CC2F)N3CCN(CCNC4=NC5=NC(=NN5C(=N4)N)C=6OC=CC6)CC3)CC1	NC=1N2C(=NC(=N2)C3=CC=CO3)N=C(NCCN4CCN(CC4)C5=CC(O[C@@H]6CC[S@](=O)CC6)=C(F)C=C5F)N1	IC50	=	0.7	nM													F
2414313-03-2	O=S1CCN(C2=CC(=C(F)C=C2F)N3CCN(CCNC4=NC5=NC(=NN5C(=N4)N)C=6OC=CC6)CC3)CC1		IC50	=	1.7	nM													F
2414313-04-3	O=S(C1=CC(=C(F)C=C1F)N2CCN(CCNC3=NC4=NC(=NN4C(=N3)N)C=5OC=CC5)CC2)C	NC=1N2C(=NC(=N2)C3=CC=CO3)N=C(NCCN4CCN(CC4)C5=CC(S(C)=O)=C(F)C=C5F)N1	IC50	=	7.4	nM													F
2414313-05-4	O=S(C1=CC(=C(F)C=C1F)N2CCN(CCNC3=NC4=NC(=NN4C(=N3)N)C=5OC=CC5)CC2)C	NC=1N2C(=NC(=N2)C3=CC=CO3)N=C(NCCN4CCN(CC4)C5=CC(S(C)=O)=C(F)C=C5F)N1	IC50	=	1.8	nM													F
2414313-06-5	O=C(C1=CC=C(C(F)=C1)N2CCN(CCNC3=NC4=NC(=NN4C(=N3)N)C=5OC=CC5)CC2)N6CCS(=O)CC6		IC50	=	0.5	nM													F
2414313-07-6	O=S1CCC(OC2=CC=C(C(F)=C2)N3CCN(CCNC4=NC5=NC(=NN5C(=N4)N)C=6OC=CC6)CC3)CC1	NC=1N2C(=NC(=N2)C3=CC=CO3)N=C(NCCN4CCN(CC4)C5=C(F)C=C(O[C@H]6CC[S@@](=O)CC6)C=C5)N1	IC50	=	0.8	nM													F
2414313-08-7	O=C1N(C=2C3=NC(=NN3C(=NC2N1CCN4CCN(C5=CC=C(OCCS(=O)C)C=C5F)CC4)N)C=6OC=CC6)C		IC50	=	0.4	nM													F
2414313-09-8	O=C1NCCC1OC=2C=C(C(F)=CC2F)N3CCN(CCN4C(=O)N(C=5C6=NC(=NN6C(=NC54)N)C=7OC=CC7)C)CC3		IC50	=	0.4	nM													F
2416816-86-7	O=C(C=1N=CC=2C(=NN(C2C1)CC(F)F)C3=CN=C4C=CC(F)=CN43)N5CCCCCC5		IC50	<	100	nM	IC50	<	100	nM									F
2416816-87-8	O=C(C=1N=CC=2C(=NN(C2C1)CCF)C3=CN=C4C=CC(F)=CN43)N5CCCCCC5		IC50	<	100	nM	IC50	<	1000	nM									F
2416816-88-9	O=C(C=1N=CC=2C(=NN(C2C1)CCC)C3=CN=C4C=CC(F)=CN43)N5CCCCCC5		IC50	<	100	nM	IC50	<	1000	nM									F
2416816-89-0	O=C(C=1N=CC=2C(=NN(C2C1)COC)C3=CN=C4C=CC(F)=CN43)N5CCCCCC5		IC50	<	100	nM	IC50	<	1000	nM									F
2416816-90-3	N#CCN1N=C(C=2C=NC(=CC21)C(=O)N3CCCCCC3)C4=CN=C5C=CC(F)=CN54		IC50	<	100	nM	IC50	<	1000	nM									F
2416816-92-5	O=C(C=1N=CC=2C(=NN(C2C1)CC3CC3)C4=CN=C5C(F)=CC(F)=CN54)N6CCOCCC6		IC50	<	100	nM	IC50	<	1000	nM									F
2416816-93-6	O=C(C=1N=CC=2C(=NN(C2C1)S(=O)(=O)C)C3=CN=C4C(F)=CC(F)=CN43)N5CCOCCC5		IC50	<	100	nM	IC50	<	1000	nM									F
2416816-96-9	N#CCN1N=C(C=2C=NC(=CC21)C(=O)N3CCOCCC3)C4=COC5=CC=CC=C54		IC50	<	100	nM	IC50	<	1000	nM									F
2416816-98-1	O=C(C=1N=CC=2C(=NN(C2C1)CS(=O)(=O)C)C3=CN=C4C(F)=CC(F)=CN43)N5CCOCCC5		IC50	<	100	nM	IC50	<	100	nM									F
2416816-99-2	O=C(C=1N=CC=2C(=NN(C2C1)CS(=O)(=O)C)C3=COC4=CC=CC=C43)N5CCOCCC5		IC50	<	100	nM	IC50	<	100	nM									F
2416817-00-8	O=C(C=1N=CC=2C(=NN(C2C1)CS(=O)(=O)C)C=3C=NN4C=CC=CC34)N5CCOCCC5		IC50	<	100	nM	IC50	<	100	nM									F
2416817-01-9	O=C(C=1N=CC=2C(=NN(C2C1)CS(=O)(=O)C)C=3C=NN4C=CC=CC34)N5CC6CCC(C5)C6		IC50	<	100	nM	IC50	<	1000	nM									F
2416817-02-0	O=C(C=1N=CC=2C(=NN(C2C1)CS(=O)(=O)C)C3=COC4=CC=CC=C43)N5CC6CCC(C5)C6		IC50	<	100	nM	IC50	<	100	nM									F
2416817-03-1	O=C(C=1N=CC=2C(=NN(C2C1)CS(=O)(=O)C)C3=CN=C4C=CC(F)=CN43)N5CCCCCC5		IC50	<	100	nM	IC50	<	100	nM									F
2416817-06-4	O=C(C=1N=CC=2C(=NN(C2C1)CS(=O)(=O)C)C3=CN=C4C(F)=CC(F)=CN43)N5CC6CCC(C5)C6		IC50	<	100	nM	IC50	<	100	nM									F
2416817-07-5	O=C(C=1N=CC=2C(=NN(C2C1)CS(=O)(=O)C)C3=CN=C4C(F)=CC(F)=CN43)N5CC6CCC(C5)C6(O)C	C(S(C)(=O)=O)N1N=C(C=2C1=CC(C(=O)N3C[C@@H]4[C@](C)(O)[C@H](C3)CC4)=NC2)C=5N6C(=NC5)C(F)=CC(F)=C6	IC50	<	100	nM	IC50	<	100	nM									F
2416817-08-6	O=C(C=1N=CC=2C(=NN(C2C1)CS(=O)(=O)C)C3=CN=C4C(F)=CC(F)=CN43)N5C6CCC5CC(O)C6	C(S(C)(=O)=O)N1N=C(C=2C1=CC(C(=O)N3[C@@H]4CC[C@H]3C[C@@H](O)C4)=NC2)C=5N6C(=NC5)C(F)=CC(F)=C6	IC50	<	100	nM	IC50	<	100	nM									F
2416817-10-0	O=C(C=1N=CC=2C(=NN(C2C1)CS(=O)(=O)C)C3=CN=C4C(F)=CC(F)=CN43)N5CC6OC(C5)CC6		IC50	<	100	nM	IC50	<	1000	nM									F
2416817-11-1	O=C(C=1N=CC=2C(=NN(C2C1)CS(=O)(=O)C)C3=COC4=CC=CC=C43)N5CC6CCC(C5)C6(O)C	C(S(C)(=O)=O)N1N=C(C=2C1=CC(C(=O)N3C[C@@H]4[C@](C([2H])([2H])[2H])(O)[C@H](C3)CC4)=NC2)C=5C=6C(OC5)=CC=CC6	IC50	<	100	nM	IC50	<	100	nM									F
2416817-12-2	O=C(C=1N=CC=2C(=NN(C2C1)CS(=O)(=O)C)C3=COC4=CC=CC=C43)N5CCOCC(F)(F)C5		IC50	<	100	nM	IC50	<	1000	nM									F
2416817-13-3	O=C(C=1N=CC=2C(=NN(C2C1)CS(=O)(=O)C)C3=COC4=CC=CC=C43)N5CC6CCC(C5)C6O	C(S(C)(=O)=O)N1N=C(C=2C1=CC(C(=O)N3C[C@@H]4[C@H](O)[C@H](C3)CC4)=NC2)C=5C=6C(OC5)=CC=CC6	IC50	<	100	nM	IC50	<	100	nM									F
2416817-14-4	O=C(C=1N=CC=2C(=NN(C2C1)CS(=O)(=O)C)C3=COC4=CC=CC=C43)N5CC6CC5CC6(O)C	C(S(C)(=O)=O)N1N=C(C=2C1=CC(C(=O)N3[C@@H]4C[C@H](C3)[C@](C)(O)C4)=NC2)C=5C=6C(OC5)=CC=CC6	IC50	<	100	nM	IC50	<	1000	nM									F
2416817-15-5	O=C(C=1N=CC=2C(=NN(C2C1)CS(=O)(=O)C)C3=COC4=CC=CC=C43)N5CCC(O)(C)CC5		IC50	<	100	nM	IC50	<	1000	nM									F
2416817-16-6	O=C(C=1N=CC=2C(=NN(C2C1)CS(=O)(=O)C)C3=COC4=CC=CC=C43)N5CCC(F)(F)CC5		IC50	<	100	nM	IC50	<	1000	nM									F
2416817-17-7	O=C(C=1N=CC=2C(=NN(C2C1)CS(=O)(=O)C)C3=COC4=CC=CC=C43)N5CCCC5COC		IC50	<	100	nM	IC50	<	1000	nM									F
2416817-18-8	O=C(C=1N=CC=2C(=NN(C2C1)CS(=O)(=O)C)C3=COC4=CC=CC=C43)N5CCC(O)CC5(C)C		IC50	<	100	nM	IC50	<	1000	nM									F
2416817-19-9	O=C(C=1N=CC=2C(=NN(C2C1)CS(=O)(=O)C)C3=COC4=CC=CC=C43)N5CCC(O)CC5		IC50	<	100	nM	IC50	<	100	nM									F
2416817-20-2	O=C(C=1N=CC=2C(=NN(C2C1)CS(=O)(=O)C)C3=COC4=CC=CC=C43)N5C6CCC5CC(O)C6	C(S(C)(=O)=O)N1N=C(C=2C1=CC(C(=O)N3[C@@H]4CC[C@H]3C[C@@H](O)C4)=NC2)C=5C=6C(OC5)=CC=CC6	IC50	<	100	nM	IC50	<	100	nM									F
2416817-21-3	O=C(C=1N=CC=2C(=NN(C2C1)CS(=O)(=O)C)C3=COC4=CC=CC=C43)N5CCCC(O)C5		IC50	<	100	nM	IC50	<	1000	nM									F
2416817-22-4	O=C(C=1N=CC=2C(=NN(C2C1)CS(=O)(=O)C)C3=COC4=CC=CC=C43)N5CCCC(F)(F)C5		IC50	<	100	nM	IC50	<	100	nM									F
2416817-23-5	O=C(C=1N=CC=2C(=NN(C2C1)CS(=O)(=O)C)C3=COC4=CC=CC=C43)N5CCCC(O)CC5		IC50	<	100	nM	IC50	<	100	nM									F
2416817-24-6	O=C(C=1N=CC=2C(=NN(C2C1)C)C3=CN=C4C=CC(F)=CN43)N5CCCCCC5		IC50	<	100	nM	IC50	<	1000	nM									F
2416817-27-9	O=C(C=1N=CC=2C(=NN(C2C1)CC(F)(F)F)C3=CN=C4C=CC(F)=CN43)N5CCCCCC5		IC50	<	100	nM	IC50	<	100	nM									F
2416817-29-1	O=C(N)C=1C=CC2=NC=C(C3=NN(C=4C=C(N=CC34)C(=O)N5CCCCCC5)CC(F)(F)F)N2C1		IC50	<	100	nM	IC50	<	100	nM									F
2416817-31-5	O=C(C=1N=CC=2C(=NN(C2C1)CC(F)(F)F)C3=CN=C4C=CC(Cl)=CN43)N5CCCCCC5		IC50	<	100	nM	IC50	<	1000	nM									F
2416817-33-7	O=C(C=1N=CC=2C(=NN(C2C1)CC(F)(F)F)C3=CN=C4N=CC(F)=CN43)N5CCCCCC5		IC50	<	100	nM	IC50	<	1000	nM									F
2416817-38-2	O=C(C=1N=CC=2C(=NN(C2C1)CC(F)(F)F)C3=CN=C4C=CC=CN43)N5CCCCCC5		IC50	<	100	nM	IC50	<	1000	nM									F
2416817-39-3	O=C(C=1N=CC=2C(=NN(C2C1)CC(F)(F)F)C3=CN=C4C=NC=CN43)N5CCCCCC5		IC50	<	100	nM	IC50	<	1000	nM									F
2416817-42-8	O=C(C=1N=CC=2C(=NN(C2C1)CC(F)(F)F)C3=CN=C4C=CC(OC)=CN43)N5CCCCCC5		IC50	<	100	nM	IC50	<	1000	nM									F
2416817-43-9	O=C(C=1N=CC=2C(=NN(C2C1)CC(F)(F)F)C3=CN=C4C(F)=CC(F)=CN43)N5CCCCCC5		IC50	<	100	nM	IC50	<	100	nM									F
2416817-44-0	O=C(C=1N=CC=2C(=NN(C2C1)CC(F)(F)F)C3=CN=C4C=CC(=CN43)C)N5CCCCCC5		IC50	<	100	nM	IC50	<	1000	nM									F
2416817-45-1	O=C(C=1N=CC=2C(=NN(C2C1)CC(F)(F)F)C3=CN=C4C(F)=CC=CN43)N5CCCCCC5		IC50	<	100	nM	IC50	<	100	nM									F
2416817-51-9	O=C(C=1N=CC=2C(=NN(C2C1)CC(F)(F)F)C3=CN=C4C=CC(O)=CN43)N5CCCCCC5		IC50	<	100	nM	IC50	<	1000	nM									F
2416817-54-2	O=C(C=1N=CC=2C(=NN(C2C1)CC(F)(F)F)C3=NN=C4C=CC=CN43)N5CCCCCC5		IC50	<	100	nM	IC50	<	1000	nM									F
2416817-56-4	O=C(C=1N=CC=2C(=NN(C2C1)CC(F)(F)F)C3=CN=C4C=C(Cl)C(F)=CN43)N5CCCCCC5		IC50	<	100	nM	IC50	<	100	nM									F
2416817-57-5	O=C(C=1N=CC=2C(=NN(C2C1)CC(F)(F)F)C3=CN=C4C=C(F)C(Cl)=CN43)N5CCCCCC5		IC50	<	100	nM	IC50	<	1000	nM									F
2416817-63-3	O=C(C=1N=CC=2C(=NN(C2C1)CC(F)(F)F)C3=CN=C4C=CC(F)=CN43)N5CCOCCC5		IC50	<	100	nM	IC50	<	1000	nM									F
2416817-65-5	O=C(C=1N=CC=2C(=NN(C2C1)CC(F)(F)F)C3=CN=C4C=CC(F)=CN43)N5CC6OC(C5)CC6		IC50	<	100	nM	IC50	<	1000	nM									F
2416817-66-6	O=C(C=1N=CC=2C(=NN(C2C1)CC(F)(F)F)C3=CN=C4C(F)=CC(F)=CN43)N5CC6OC(C5)CC6		IC50	<	100	nM	IC50	<	1000	nM									F
2416817-68-8	O=C(C=1N=CC=2C(=NN(C2C1)CC(F)(F)F)C3=CN=C4C(F)=CC=CN43)N5C6CCC5CC(O)C6	C(C(F)(F)F)N1N=C(C=2C1=CC(C(=O)N3[C@@H]4CC[C@H]3C[C@@H](O)C4)=NC2)C=5N6C(=NC5)C(F)=CC=C6	IC50	<	100	nM	IC50	<	100	nM									F
2416817-69-9	O=C(C=1N=CC=2C(=NN(C2C1)CC(F)(F)F)C3=CN=C4C=CC(F)=CN43)N5C6CCC5CC(O)C6	C(C(F)(F)F)N1N=C(C=2C1=CC(C(=O)N3[C@@H]4CC[C@H]3C[C@@H](O)C4)=NC2)C=5N6C(=NC5)C=CC(F)=C6	IC50	<	100	nM	IC50	<	100	nM									F
2416817-70-2	O=C(C=1N=CC=2C(=NN(C2C1)CC(F)(F)F)C3=CN=C4C=CC=CN43)N5C6CCC5CC(O)C6	C(C(F)(F)F)N1N=C(C=2C1=CC(C(=O)N3[C@@H]4CC[C@H]3C[C@@H](O)C4)=NC2)C=5N6C(=NC5)C=CC=C6	IC50	<	100	nM	IC50	<	1000	nM									F
2416817-71-3	O=C(C=1N=CC=2C(=NN(C2C1)CC(F)(F)F)C3=CN=C4C=CC(O)=CN43)N5C6CCC5CC(O)C6	C(C(F)(F)F)N1N=C(C=2C1=CC(C(=O)N3[C@@H]4CC[C@H]3C[C@@H](O)C4)=NC2)C=5N6C(=NC5)C=CC(O)=C6	IC50	<	100	nM	IC50	<	1000	nM									F
2416817-73-5	Cl.O=C(C=1N=CC=2C(=NN(C2C1)CC(F)(F)F)C=3C=NN4C=CC=CC34)N5CCCCCC5		IC50	<	100	nM	IC50	<	100	nM									F
2416817-74-6	O=C(C=1N=CC=2C(=NN(C2C1)CC(F)(F)F)C3=COC4=CC=CC=C43)N5CCCCCC5		IC50	<	100	nM	IC50	<	100	nM									F
2416817-75-7	O=C(C=1N=CC=2C(=NN(C2C1)CC(F)(F)F)C3=CNC=4C=CC=CC43)N5CCCCCC5		IC50	<	100	nM	IC50	<	100	nM									F
2416817-76-8	O=C(C=1N=CC=2C(=NN(C2C1)CC(F)(F)F)C3=CNC=4N=CC=CC43)N5CCCCCC5		IC50	<	100	nM	IC50	<	1000	nM									F
2416817-78-0	O=C(C=1N=CC=2C(=NN(C2C1)CC(F)(F)F)C3=COC4=CC=CC=C43)N5CCOCCC5		IC50	<	100	nM	IC50	<	100	nM									F
2416817-79-1	O=C(C=1N=CC=2C(=NN(C2C1)CC(F)(F)F)C=3C=NN4C=CC=CC34)N5CCOCCC5		IC50	<	100	nM	IC50	<	1000	nM									F
2416817-83-7	O=C(C=1N=CC=2C(=NN(C2C1)CC(F)(F)F)C=3C=NN4C=CC=CC34)N5CC6OC(C5)CC6		IC50	<	100	nM	IC50	<	1000	nM									F
2416817-84-8	O=C(C=1N=CC=2C(=NN(C2C1)CC(F)(F)F)C3=COC4=CC=CC=C43)N5CC6OC(C5)CC6		IC50	<	100	nM	IC50	<	100	nM									F
2416817-85-9	O=C(C=1N=CC=2C(=NN(C2C1)CC(F)(F)F)C3=COC4=CC=CC=C43)N5CC6CCC(C5)C6		IC50	<	100	nM	IC50	<	100	nM									F
2416817-86-0	O=C(C=1N=CC=2C(=NN(C2C1)CC(F)(F)F)C=3C=NN4C=CC=CC34)N5CC6CCC(C5)C6		IC50	<	100	nM	IC50	<	100	nM									F
2416817-87-1	O=C(C=1N=CC=2C(=NN(C2C1)CC(F)F)C3=COC4=CC=CC=C43)N5CCOCCC5		IC50	<	100	nM	IC50	<	1000	nM									F
2416817-88-2	O=C(C=1N=CC=2C(=NN(C2C1)CCF)C3=COC4=CC=CC=C43)N5CCOCCC5		IC50	<	100	nM	IC50	<	1000	nM									F
2416817-89-3	O=C(N)CN1N=C(C=2C=NC(=CC21)C(=O)N3CCOCCC3)C4=COC5=CC=CC=C54		IC50	<	100	nM	IC50	<	1000	nM									F
2416817-90-6	O=C(C=1N=CC=2C(=NN(C2C1)CCC)C3=COC4=CC=CC=C43)N5CCOCCC5		IC50	<	100	nM	IC50	<	1000	nM									F
2416817-91-7	O=C(C=1N=CC=2C(=NN(C2C1)CS(=O)(=O)C)C3=COC4=CC=CC=C43)N5CC6OC(C5)CC6		IC50	<	100	nM	IC50	<	100	nM									F
2416817-92-8	O=C(C=1N=CC=2C(=NN(C2C1)CS(=O)(=O)C)C=3C=NN4C=CC=CC34)N5CC6OC(C5)CC6		IC50	<	100	nM	IC50	<	1000	nM									F
2416817-93-9	O=C(C=1N=CC=2C(=NN(C2C1)CC(F)(F)F)C3=COC4=CC=C(F)C=C43)N5CCOCCC5		IC50	<	100	nM	IC50	<	100	nM									F
2416817-94-0	O=C(C=1N=CC=2C(=NN(C2C1)CS(=O)(=O)C)C3=COC4=CC=C(F)C=C43)N5CCOCCC5		IC50	<	100	nM	IC50	<	100	nM									F
2416817-95-1	O=C(C=1N=CC=2C(=NN(C2C1)CS(=O)(=O)C)C3=COC4=CC=C(F)C=C43)N5CC6OC(C5)CC6		IC50	<	100	nM	IC50	<	100	nM									F
2416817-96-2	O=C(C=1N=CC=2C(=NN(C2C1)CC(F)(F)F)C3=CNC=4C=CC=CC43)N5C6CCC5CC(O)C6	C(C(F)(F)F)N1N=C(C=2C1=CC(C(=O)N3[C@@H]4CC[C@H]3C[C@@H](O)C4)=NC2)C=5C=6C(NC5)=CC=CC6	IC50	<	100	nM	IC50	<	100	nM									F
2416817-97-3	O=C(C=1N=CC=2C(=NN(C2C1)CC(F)(F)F)C=3C=NN4C=CC=CC34)N5C6CCC5CC(O)C6	C(C(F)(F)F)N1N=C(C=2C1=CC(C(=O)N3[C@@H]4CC[C@H]3C[C@@H](O)C4)=NC2)C5=C6N(N=C5)C=CC=C6	IC50	<	100	nM	IC50	<	100	nM									F
2416817-98-4	O=C(C=1N=CC=2C(=NN(C2C1)CC(F)(F)F)C=3C=NN4C=CC=CC34)N5CCC(O)CC5		IC50	<	100	nM	IC50	<	100	nM									F
2416817-99-5	O=C(C=1N=CC=2C(=NN(C2C1)CC(F)(F)F)C3=COC4=CC=C(F)C=C43)N5CCC(O)CC5		IC50	<	100	nM	IC50	<	100	nM									F
2416818-00-1	O=C(C=1N=CC=2C(=NN(C2C1)CC(F)(F)F)C3=COC4=CC=C(F)C=C43)N5CCC(O)(C)CC5		IC50	<	100	nM	IC50	<	100	nM									F
2416818-01-2	O=C(C=1N=CC=2C(=NN(C2C1)CC(F)(F)F)C=3C=NN4C=CC=CC34)N5CCC(O)(C)CC5		IC50	<	100	nM	IC50	<	1000	nM									F
2416818-02-3	O=C(C=1N=CC=2C(=NN(C2C1)CC(F)(F)F)C3=COC4=CC=C(F)C=C43)N5CCOCC(O)C5		IC50	<	100	nM	IC50	<	100	nM									F
2416818-03-4	O=C(C=1N=CC=2C(=NN(C2C1)CC(F)(F)F)C=3C=NN4C=CC=CC34)N5CCOCC(O)C5		IC50	<	100	nM	IC50	<	1000	nM									F
2416818-04-5	O=C(C=1N=CC=2C(=NN(C2C1)CC(F)(F)F)C3=COC4=CC=C(F)C=C43)N5CCOCCC5	C(C(F)(F)F)N1N=C(C=2C1=CC(C(=O)N3CC(COCC3)([2H])[2H])=NC2)C=4C=5C(OC4)=CC=C(F)C5	IC50	<	100	nM	IC50	<	100	nM									F
2416818-05-6	O=C(C=1N=CC=2C(=NN(C2C1)CC(F)(F)F)C=3C=NN4C=CC=CC34)N5CCOCCC5	C(C(F)(F)F)N1N=C(C=2C1=CC(C(=O)N3CC(COCC3)([2H])[2H])=NC2)C4=C5N(N=C4)C=CC=C5	IC50	<	100	nM	IC50	<	100	nM									F
2416818-06-7	O=C(C=1N=CC=2C(=NN(C2C1)CC(F)(F)F)C3=COC4=CC=C(F)C=C43)N5CCCC(O)CC5		IC50	<	100	nM	IC50	<	100	nM									F
2416818-07-8	O=C(C=1N=CC=2C(=NN(C2C1)CC(F)(F)F)C3=CNC4=CC=C(F)C=C43)N5CCOCCC5		IC50	<	100	nM	IC50	<	100	nM									F
2416818-09-0	O=C(C=1N=CC=2C(=NN(C2C1)CC(F)(F)F)C3=COC4=CC=C(C=C43)C)N5CCOCCC5		IC50	<	100	nM	IC50	<	1000	nM									F
2416818-10-3	O=C(C=1N=CC=2C(=NN(C2C1)CC(F)(F)F)C=3C=4C=CC=CC4OC3C)N5CCOCCC5		IC50	<	100	nM	IC50	<	1000	nM									F
2416818-11-4	O=C(C=1N=CC=2C(=NN(C2C1)CC(F)(F)F)C3=COC4=CC=C(F)C=C43)N5CC6OC(C5)CC6		IC50	<	100	nM	IC50	<	100	nM									F
2416818-15-8	O=C(C=1N=CC=2C(=NN(C2C1)CC(F)(F)F)C3=CN=C4C=CC(F)=CN43)N5CCC(O)CC5		IC50	<	100	nM	IC50	<	1000	nM									F
2416818-16-9	O=C(C=1N=CC=2C(=NN(C2C1)CC(F)(F)F)C3=CN=C4C(F)=CC(F)=CN43)N5CCC(O)CC5		IC50	<	100	nM	IC50	<	100	nM									F
2416818-17-0	O=C(C=1N=CC=2C(=NN(C2C1)CC(F)(F)F)C3=CN=C4C(F)=CC(F)=CN43)N5CCC(O)(C)CC5		IC50	<	100	nM	IC50	<	1000	nM									F
2416818-18-1	O=C(C=1N=CC=2C(=NN(C2C1)CC(F)(F)F)C3=CN=C4C(F)=CC(F)=CN43)N5CCCCC(O)C5		IC50	<	100	nM	IC50	<	1000	nM									F
2416818-19-2	O=C(C=1N=CC=2C(=NN(C2C1)CC(F)(F)F)C3=CN=C4C(F)=CC(F)=CN43)N5CC6OCC5C6		IC50	<	100	nM	IC50	<	1000	nM									F
2416818-20-5	O=C(C=1N=CC=2C(=NN(C2C1)CC(F)(F)F)C3=CN=C4C(F)=CC(F)=CN43)N5C6CCC5CC(O)C6		IC50	<	100	nM	IC50	<	100	nM									F
2416818-21-6	O=C(C=1N=CC=2C(=NN(C2C1)CC(F)(F)F)C3=CN=C4C(F)=CC(F)=CN43)N5CCOCCC5		IC50	<	100	nM	IC50	<	100	nM									F
2416818-22-7	O=C(C=1N=CC=2C(=NN(C2C1)CC(F)(F)F)C3=CN=C4C(F)=CC(F)=CN43)N5CCC(O)CC5C		IC50	<	100	nM	IC50	<	100	nM									F
2416818-23-8	O=C(C=1N=CC=2C(=NN(C2C1)CC(F)(F)F)C3=CN=C4C(F)=CC(F)=CN43)N5CC6CCC(C5)C6		IC50	<	100	nM	IC50	<	100	nM									F
2416818-24-9	O=C(C=1N=CC=2C(=NN(C2C1)CC(F)(F)F)C3=CN=C4C(F)=CC(F)=CN43)N5CC6CCCC(C5)C6O		IC50	<	100	nM	IC50	<	1000	nM									F
2416818-25-0	O=C(C=1N=CC=2C(=NN(C2C1)CC(F)(F)F)C3=CN=C4C(F)=CC(F)=CN43)N5CCC(O)CC5C(C)C		IC50	<	100	nM	IC50	<	1000	nM									F
2416818-26-1	O=C(C=1N=CC=2C(=NN(C2C1)CC(F)(F)F)C3=CN=C4C(F)=CC(F)=CN43)N5CCC(O)CC5(C)C		IC50	<	100	nM	IC50	<	1000	nM									F
2416818-27-2	O=C(C=1N=CC=2C(=NN(C2C1)CC(F)(F)F)C3=CN=C4C(F)=CC(F)=CN43)N5CCC(O)C(C5)CC(C)C		IC50	<	100	nM	IC50	<	1000	nM									F
2416818-28-3	O=C(C=1N=CC=2C(=NN(C2C1)CC(F)(F)F)C3=CN=C4C(F)=CC(F)=CN43)N5CCC(F)CC5		IC50	<	100	nM	IC50	<	1000	nM									F
2416818-30-7	O=C(C=1N=CC=2C(=NN(C2C1)CC(F)(F)F)C3=CN=C4C(F)=CC(F)=CN43)N5CCC(F)(F)CC5		IC50	<	100	nM	IC50	<	1000	nM									F
2416818-31-8	O=C(C=1N=CC=2C(=NN(C2C1)CC(F)(F)F)C3=CN=C4C(F)=CC(F)=CN43)N5CCC(O)(C=6C=NC=CC6)CC5		IC50	<	100	nM	IC50	<	1000	nM									F
2416818-32-9	O=C(C=1N=CC=2C(=NN(C2C1)CC(F)(F)F)C3=CN=C4C(F)=CC(F)=CN43)N5CCC(O)(CC5)C(F)(F)F		IC50	<	100	nM	IC50	<	1000	nM									F
2416818-33-0	O=C(C=1N=CC=2C(=NN(C2C1)CC(F)(F)F)C3=CN=C4C(F)=CC(F)=CN43)N5CCCC5COC		IC50	<	100	nM	IC50	<	1000	nM									F
2416818-35-2	O=C(C=1N=CC=2C(=NN(C2C1)CC(F)(F)F)C3=CN=C4C(F)=CC(F)=CN43)N5CCCC(O)C5		IC50	<	100	nM	IC50	<	1000	nM									F
2416818-38-5	O=C(C=1N=CC=2C(=NN(C2C1)CC(F)(F)F)C3=CN=C4C(F)=CC(F)=CN43)N5CC6COCC6C5		IC50	<	100	nM	IC50	<	1000	nM									F
2416818-43-2	O=C(C=1N=CC=2C(=NN(C2C1)CC(F)(F)F)C3=CN=C4C(F)=CC(F)=CN43)N5CCCC(F)(F)C5		IC50	<	100	nM	IC50	<	1000	nM									F
2416818-45-4	O=C(C=1N=CC=2C(=NN(C2C1)CC(F)(F)F)C3=CN=C4C(F)=CC(F)=CN43)N5CCCC(CO)C5		IC50	<	100	nM	IC50	<	1000	nM									F
2416818-46-5	O=C(C=1N=CC=2C(=NN(C2C1)CC(F)(F)F)C3=CN=C4C(F)=CC(F)=CN43)N5CC6CCC(C5)C6(O)C	C(C(F)(F)F)N1N=C(C=2C1=CC(C(=O)N3C[C@@H]4[C@](C)(O)[C@H](C3)CC4)=NC2)C=5N6C(=NC5)C(F)=CC(F)=C6	IC50	<	100	nM	IC50	<	1000	nM									F
2416818-49-8	O=C(C=1N=CC=2C(=NN(C2C1)CC(F)(F)F)C3=CN=C4C(F)=CC(F)=CN43)N5CCC(CO)CC5		IC50	<	100	nM	IC50	<	1000	nM									F
2416818-50-1	O=C(C=1N=CC=2C(=NN(C2C1)CC(F)(F)F)C3=CN=C4C(F)=CC(F)=CN43)N5CCC6(COC6)CC5		IC50	<	100	nM	IC50	<	1000	nM									F
2416818-52-3	O=C(C=1N=CC=2C(=NN(C2C1)CC(F)(F)F)C3=CN=C4C(F)=CC(F)=CN43)N5C6CCC5CC(O)C6	C(C(F)(F)F)N1N=C(C=2C1=CC(C(=O)N3[C@@H]4CC[C@H]3C[C@@H](O)C4)=NC2)C=5N6C(=NC5)C(F)=CC(F)=C6	IC50	<	100	nM	IC50	<	100	nM									F
2416818-53-4	O=C(C=1N=CC=2C(=NN(C2C1)CC(F)(F)F)C3=CN=C4C(F)=CC(F)=CN43)N5CC6CC7CC5CC(C6)C7		IC50	<	100	nM	IC50	<	100	nM									F
2416818-54-5	O=C(C=1N=CC=2C(=NN(C2C1)CC(F)(F)F)C3=CN=C4C(F)=CC(F)=CN43)N5CC6CCC(C5)C6O	C(C(F)(F)F)N1N=C(C=2C1=CC(C(=O)N3C[C@@H]4[C@@H](O)[C@H](C3)CC4)=NC2)C=5N6C(=NC5)C(F)=CC(F)=C6	IC50	<	100	nM	IC50	<	1000	nM									F
2416818-55-6	O=C(C=1N=CC=2C(=NN(C2C1)CC(F)(F)F)C3=CN=C4C(F)=CC(F)=CN43)N5C6CCCC5CC6		IC50	<	100	nM	IC50	<	100	nM									F
2416818-56-7	O=C(C=1N=CC=2C(=NN(C2C1)CC(F)(F)F)C3=CN=C4C(F)=CC(F)=CN43)N5CCC(CC5)C(F)F		IC50	<	100	nM	IC50	<	1000	nM									F
2416818-59-0	O=C(C=1N=CC=2C(=NN(C2C1)CC(F)(F)F)C3=CN=C4C(F)=CC(F)=CN43)N5CCC(C)(CO)CC5		IC50	<	100	nM	IC50	<	1000	nM									F
2416818-60-3	O=C(C=1N=CC=2C(=NN(C2C1)CC(F)(F)F)C3=CN=C4C(F)=CC(F)=CN43)N5CCCC(O)CC5		IC50	<	100	nM	IC50	<	100	nM									F
2416818-63-6	O=C(C=1N=CC=2C(=NN(C2C1)CC(F)(F)F)C3=CN=C4C(F)=CC(F)=CN43)N5CCCS(=O)(=O)CC5		IC50	<	100	nM	IC50	<	1000	nM									F
2416818-65-8	O=C(C=1N=CC=2C(=NN(C2C1)CC(F)(F)F)C3=CN=C4C(F)=CC(F)=CN43)N5CCCOC(C)(C)C5		IC50	<	100	nM	IC50	<	1000	nM									F
2416818-66-9	O=C(C=1N=CC=2C(=NN(C2C1)CC(F)(F)F)C3=CN=C4C(F)=CC(F)=CN43)N5C(C)COCC5C	C(C(F)(F)F)N1N=C(C=2C1=CC(C(=O)N3[C@H](C)COC[C@@H]3C)=NC2)C=4N5C(=NC4)C(F)=CC(F)=C5	IC50	<	100	nM	IC50	<	1000	nM									F
2416818-68-1	O=C(C=1N=CC=2C(=NN(C2C1)CC(F)(F)F)C3=CN=C4C(F)=CC(F)=CN43)N5CCOCC(F)(F)C5		IC50	<	100	nM	IC50	<	1000	nM									F
2416818-70-5	O=C(C=1N=CC=2C(=NN(C2C1)CC(F)(F)F)C3=CN=C4C(F)=CC(F)=CN43)N5C6COCC5CC(O)C6	C(C(F)(F)F)N1N=C(C=2C1=CC(C(=O)N3[C@H]4C[C@H](O)C[C@@H]3COC4)=NC2)C=5N6C(=NC5)C(F)=CC(F)=C6	IC50	<	100	nM	IC50	<	1000	nM									F
2416818-72-7	O=C(C=1N=CC=2C(=NN(C2C1)CC(F)(F)F)C3=CN=C4C(F)=CC(F)=CN43)N5CCOCCC5	C(C(F)(F)F)N1N=C(C=2C1=CC(C(=O)N3C(CCOCC3)([2H])[2H])=NC2)C=4N5C(=NC4)C(F)=CC(F)=C5	IC50	<	100	nM	IC50	<	100	nM									F
2416818-73-8	O=C(C=1N=CC=2C(=NN(C2C1)CC(F)(F)F)C3=CN=C4C(F)=CC(F)=CN43)N5OCCCCC5		IC50	<	100	nM	IC50	<	1000	nM									F
2416818-74-9	O=C(C=1N=CC=2C(=NN(C2C1)CC(F)(F)F)C3=CN=C4C(F)=CC(F)=CN43)N5CCOC6(C5)CCC6		IC50	<	100	nM	IC50	<	1000	nM									F
2416818-75-0	O=C(C=1N=CC=2C(=NN(C2C1)CC(F)(F)F)C3=CN=C4C(F)=CC(F)=CN43)N5CCOCC(O)C5		IC50	<	100	nM	IC50	<	1000	nM									F
2416818-80-7	O=C(OC(C)(C)C)NCCNCC(=O)C=1N=CC=2C(=NN(C2C1)CC(F)(F)F)C3=CN=C4C(F)=CC(F)=CN43		IC50	<	100	nM	IC50	<	1000	nM									F
2416818-82-9	O=C(C=1N=CC=2C(=NN(C2C1)CC(F)(F)F)C3=CN=C4C(F)=CC(F)=CN43)N5CC6OCC(C5)C6		IC50	<	100	nM	IC50	<	1000	nM									F
2416818-84-1	O=C(C=1N=CC=2C(=NN(C2C1)CC(F)(F)F)C3=CN=C4C(F)=CC(F)=CN43)N5CC(=O)NCCC5		IC50	<	100	nM	IC50	<	1000	nM									F
2416818-86-3	O=C(C=1N=CC=2C(=NN(C2C1)CC(F)(F)F)C3=CN=C4C(F)=CC(F)=CN43)N5CCC(O)C(F)(F)C5		IC50	<	100	nM	IC50	<	1000	nM									F
2416818-88-5	O=C(C=1N=CC=2C(=NN(C2C1)CC(F)(F)F)C3=CN=C4C(F)=CC(F)=CN43)N5CCOC6CC56		IC50	<	100	nM	IC50	<	1000	nM									F
2416818-90-9	O=C(C=1N=CC=2C(=NN(C2C1)CC(F)(F)F)C3=COC4=CC=CC=C43)N5CCC(O)CC5		IC50	<	100	nM	IC50	<	100	nM									F
2416818-91-0	O=C(C=1N=CC=2C(=NN(C2C1)CC(F)(F)F)C3=COC4=CC=CC=C43)N5CCC(O)(C)CC5		IC50	<	100	nM	IC50	<	100	nM									F
2416818-92-1	O=C(C=1N=CC=2C(=NN(C2C1)CC(F)(F)F)C3=COC4=CC=CC=C43)N5C6CCC5CC(O)C6	C(C(F)(F)F)N1N=C(C=2C1=CC(C(=O)N3[C@@H]4CC[C@H]3C[C@@H](O)C4)=NC2)C=5C=6C(OC5)=CC=CC6	IC50	<	100	nM	IC50	<	100	nM									F
2416818-93-2	O=C(C=1N=CC=2C(=NN(C2C1)CC(F)(F)F)C3=COC4=CC=CC=C43)N5CC6CCC(C5)C6(O)CC	C(C(F)(F)F)N1N=C(C=2C1=CC(C(=O)N3C[C@@H]4[C@](CC)(O)[C@H](C3)CC4)=NC2)C=5C=6C(OC5)=CC=CC6	IC50	<	100	nM	IC50	<	1000	nM									F
2416818-94-3	O=C(C=1N=CC=2C(=NN(C2C1)CC(F)(F)F)C3=COC4=CC=CC=C43)N5CC6CC5CC6(O)C	C(C(F)(F)F)N1N=C(C=2C1=CC(C(=O)N3[C@@H]4C[C@H](C3)[C@](C)(O)C4)=NC2)C=5C=6C(OC5)=CC=CC6	IC50	<	100	nM	IC50	<	1000	nM									F
2416818-95-4	O=C(C=1N=CC=2C(=NN(C2C1)CC(F)(F)F)C3=COC4=CC=CC=C43)N5CC6CCC(C5)C6(O)C	C(C(F)(F)F)N1N=C(C=2C1=CC(C(=O)N3C[C@@H]4[C@](C)(O)[C@H](C3)CC4)=NC2)C=5C=6C(OC5)=CC=CC6	IC50	<	100	nM	IC50	<	1000	nM									F
2416818-96-5	O=C(C=1N=CC=2C(=NN(C2C1)CC(F)(F)F)C3=COC4=CC=CC=C43)N5CC6CCC(C5)C6(O)C	C(C(F)(F)F)N1N=C(C=2C1=CC(C(=O)N3C[C@@H]4[C@](C([2H])([2H])[2H])(O)[C@H](C3)CC4)=NC2)C=5C=6C(OC5)=CC=CC6	IC50	<	100	nM	IC50	<	100	nM									F
2416818-97-6	O=C(C=1N=CC=2C(=NN(C2C1)CC(F)(F)F)C3=COC4=CC=CC=C43)N5CC6CCC(C5)C6(O)C#C	C(C(F)(F)F)N1N=C(C=2C1=CC(C(=O)N3C[C@@H]4[C@](C#C)(O)[C@H](C3)CC4)=NC2)C=5C=6C(OC5)=CC=CC6	IC50	<	100	nM	IC50	<	1000	nM									F
2416818-98-7	O=C(C=1N=CC=2C(=NN(C2C1)CC(F)(F)F)C3=COC4=CC=CC=C43)N5CCCC5COC		IC50	<	100	nM	IC50	<	1000	nM									F
2416818-99-8	O=C(C=1N=CC=2C(=NN(C2C1)CC(F)(F)F)C3=COC4=CC=CC=C43)N5CCC(F)CC5		IC50	<	100	nM	IC50	<	1000	nM									F
2416819-00-4	O=C(C=1N=CC=2C(=NN(C2C1)CC(F)(F)F)C3=COC4=CC=CC=C43)N5CCOCC(F)(F)C5		IC50	<	100	nM	IC50	<	100	nM									F
2416819-01-5	O=C(C=1N=CC=2C(=NN(C2C1)CC(F)(F)F)C3=COC4=CC=CC=C43)N5CC6CCC(C5)C6O	C(C(F)(F)F)N1N=C(C=2C1=CC(C(=O)N3C[C@@H]4[C@H](O)[C@H](C3)CC4)=NC2)C=5C=6C(OC5)=CC=CC6	IC50	<	100	nM	IC50	<	100	nM									F
2416819-02-6	O=C(C=1N=CC=2C(=NN(C2C1)CC(F)(F)F)C3=COC4=CC=CC=C43)N5CCC(O)CC5(C)C		IC50	<	100	nM	IC50	<	1000	nM									F
2416819-03-7	O=C(C=1N=CC=2C(=NN(C2C1)CC(F)F)C3=COC4=CC=CC=C43)N5C6CCC5CC(O)C6	C(C(F)F)N1N=C(C=2C1=CC(C(=O)N3[C@@H]4CC[C@H]3C[C@@H](O)C4)=NC2)C=5C=6C(OC5)=CC=CC6	IC50	<	100	nM	IC50	<	1000	nM									F
2416819-04-8	O=C(C=1N=CC=2C(=NN(C2C1)CCF)C3=COC4=CC=CC=C43)N5C6CCC5CC(O)C6	C(CF)N1N=C(C=2C1=CC(C(=O)N3[C@@H]4CC[C@H]3C[C@@H](O)C4)=NC2)C=5C=6C(OC5)=CC=CC6	IC50	<	100	nM	IC50	<	100	nM									F
2416819-05-9	O=C(C=1N=CC=2C(=NN(C2C1)CCC)C3=COC4=CC=CC=C43)N5C6CCC5CC(O)C6	C(CC)N1N=C(C=2C1=CC(C(=O)N3[C@@H]4CC[C@H]3C[C@@H](O)C4)=NC2)C=5C=6C(OC5)=CC=CC6	IC50	<	100	nM	IC50	<	1000	nM									F
2416819-06-0	O=C(C=1N=CC=2C(=NN(C2C1)CC(F)(F)F)C3=COC4=CC=CC=C43)N5CCOCC(O)C5		IC50	<	100	nM	IC50	<	100	nM									F
2416819-07-1	O=C(C=1N=CC=2C(=NN(C2C1)CC(F)(F)F)C3=COC4=CC=CC=C43)N5CCC(F)(F)CC5		IC50	<	100	nM	IC50	<	1000	nM									F
2416819-08-2	O=C(C=1N=CC=2C(=NN(C2C1)CC(F)(F)F)C3=COC4=CC=CC=C43)N5CCCC(F)(F)C5		IC50	<	100	nM	IC50	<	1000	nM									F
2416819-09-3	O=C(C=1N=CC=2C(=NN(C2C1)CC(F)(F)F)C3=COC4=CC=CC=C43)N5CCCC(O)C5		IC50	<	100	nM	IC50	<	100	nM									F
2416819-10-6	O=C(C=1N=CC=2C(=NN(C2C1)CC(F)(F)F)C3=COC4=CC=CC=C43)N5CCCC(O)CC5		IC50	<	100	nM	IC50	<	100	nM									F
2416819-11-7	O=C(C=1N=CC=2C(=NN(C2C1)CC(F)(F)F)C3=COC4=CC=CC=C43)N5CCOCCC5	C(C(F)(F)F)N1N=C(C=2C1=CC(C(=O)N3CC(COCC3)([2H])[2H])=NC2)C=4C=5C(OC4)=CC=CC5	IC50	<	100	nM	IC50	<	100	nM									F
2416819-12-8	O=C(C=1N=CC=2C(=NN(C2C1)CC(F)(F)F)C3=COC4=CC=CC=C43)N5CCOCC(F)C5		IC50	<	100	nM	IC50	<	100	nM									F
2416819-14-0	O=C(C=1N=CC=2C(=NN(C2C1)CC(F)(F)F)C3=COC4=CC=CC=C43)N(C5CC5)C6CC6		IC50	<	100	nM	IC50	<	1000	nM									F
2416819-15-1	O=C(C=1N=CC=2C(=NN(C2C1)CC(F)(F)F)C3=COC4=CC=CC=C43)N(C(C)C)C(C)C		IC50	<	100	nM	IC50	<	1000	nM									F
2416819-16-2	O=C(C=1N=CC=2C(=NN(C2C1)CC(F)(F)F)C3=COC4=CC=CC=C43)N(CC)C(C)C		IC50	<	100	nM	IC50	<	1000	nM									F
2416819-17-3	O=C(C=1N=CC=2C(=NN(C2C1)CC(F)(F)F)C3=COC4=CC=CC=C43)N(CC)C5CCCCC5		IC50	<	100	nM	IC50	<	1000	nM									F
2416819-19-5	O=C(N)C1=CC=C2OC=C(C3=NN(C=4C=C(N=CC34)C(=O)N5CCOCCC5)CC(F)(F)F)C2=C1		IC50	<	100	nM	IC50	<	1000	nM									F
2416819-27-5	O=C(C=1N=CC=2C(=NN(C2C1)CC(F)(F)F)C3=CNC=4C=CC=CC43)N5CCOCCC5	C(C(F)(F)F)N1N=C(C=2C1=CC(C(=O)N3CC(COCC3)([2H])[2H])=NC2)C=4C=5C(NC4)=CC=CC5	IC50	<	100	nM	IC50	<	1000	nM									F
2416819-28-6	O=C(C=1N=CC=2C(=NN(C2C1)CC(F)(F)F)C3=CNC=4C=CC=CC43)N5CC6OC(C5)CC6		IC50	<	100	nM	IC50	<	1000	nM									F
2416819-29-7	O=C(N)C=1C=C(C2=NC=C(C3=NN(C=4C=C(N=CC34)C(=O)N5CCCCCC5)CC(F)(F)F)N2C1)C		IC50	<	100	nM	IC50	<	1000	nM									F
2416819-30-0	O=C(N)C=1C=CC2=NC=C(C3=NN(C=4C=C(N=CC34)C(=O)N5CCCCCC5)CCC)N2C1		IC50	<	100	nM	IC50	<	1000	nM									F
2416819-31-1	O=C(N)C=1C=CC2=NC=C(C3=NN(C=4C=C(N=CC34)C(=O)N5CCOCCC5)CC(F)(F)F)N2C1		IC50	<	100	nM	IC50	<	1000	nM									F
2416819-32-2	O=C(N)C=1C=CC2=NC=C(C3=NN(C=4C=C(N=CC34)C(=O)N5CC6OC(C5)CC6)CC(F)(F)F)N2C1		IC50	<	100	nM	IC50	<	1000	nM									F
2416819-33-3	O=C(C=1N=CC=2C(=NN(C2C1)CC(F)(F)F)C=3C=NN4C=CN=CC34)N5CCCCCC5		IC50	<	100	nM	IC50	<	1000	nM									F
2416819-34-4	O=C(C=1N=CC=2C(=NN(C2C1)CC(F)(F)F)C=3C=NN4C=CN=CC34)N5CCOCCC5		IC50	<	100	nM	IC50	<	1000	nM									F
2416819-35-5	O=C(C=1N=CC=2C(=NN(C2C1)CS(=O)(=O)C)C=3C=NN4C=CN=CC34)N5CCOCCC5		IC50	<	100	nM	IC50	<	1000	nM									F
2416819-36-6	O=C(C=1N=CC=2C(=NN(C2C1)CC(F)(F)F)N3C=NC=4C=CC=CC43)N5CCOCCC5		IC50	<	100	nM	IC50	<	1000	nM									F
2416819-37-7	O=C(C=1N=CC=2C(=NN(C2C1)CC(F)(F)F)N3C=NC=4C=CC(F)=CC43)N5CCOCCC5		IC50	<	100	nM	IC50	<	100	nM									F
2428555-72-8	N=1C=CSC1C=2N=C(N)C3=NC(=NN3C2C)CC=4C=CC=CC4		IC50	=	1.3	nM													B
2428555-73-9	N=1C=CC=NC1C=2N=C(N)C3=NC(=NN3C2C)CC=4C=CC=CC4		IC50	=	3.6	nM													B
2428555-74-0	N=1C=COC1C=2N=C(N)C3=NC(=NN3C2)C		IC50	=	909.2	nM													B
2428555-75-1	N=1C=COC1C=2N=C(N)C3=NC(=NN3C2C)CCN4CC5=CN=C(N5CC4)C(C)C		IC50	=	16.4	nM	IC50	=	88.7	nM									B
2428555-76-2	N=1C=COC1C=2N=C(N)N3N=C(N=C3C2C)CCN4CC=5N=C(OC5C4)C		IC50	=	7.4	nM													B
2428555-77-3	N=1C=COC1C=2N=C(N)N3N=C(N=C3C2C)CCN4CC=5SC(=NC5CC4)C		IC50	=	2.4	nM													B
2428555-78-4	N=1C=COC1C=2N=C(N)N3N=C(N=C3C2)C		IC50	=	533.9	nM													B
2428555-79-5	N=1C=COC1C=2N=C(N)N3N=C(N=C3C2C)CCN4CC5=CN=C(N5CC4)C(C)C		IC50	=	2.1	nM	IC50	=	16.2	nM									B
2428555-80-8	N=1C=COC1C=2N=C(N)N3N=C(N=C3C2C)CCN4CC5=CN=C(N5CC4)C6CCC6		IC50	=	3.6	nM	IC50	=	56.3	nM									B
2428555-81-9	N=1C=COC1C=2N=C(N)N3N=C(N=C3C2C)CCN4CC5=CN=C(N5CC4)C6CC6		IC50	=	4.8	nM	IC50	=	217.9	nM									B
2428555-82-0	N=1C=COC1C=2N=C(N)N3N=C(N=C3C2C)CCN4CC=5C=NN(C5CC4)C6CCC6		IC50	=	1.0	nM	IC50	=	144.2	nM									B
2428555-83-1	N=1C=COC1C=2N=C(N)N3N=C(N=C3C2C)CCN4CC5=CN(N=C5CC4)C6CCC6		IC50	=	6.7	nM	IC50	=	399	nM									B
2428555-84-2	N1=NN(C2=C1CN(CCC=3N=C4C(=C(N=C(N)N4N3)C5=NC=CO5)C)CC2)C(C)C		IC50	=	0.1	nM	IC50	=	402	nM									B
2428555-85-3	N1=NN(C2=C1CN(CCC=3N=C4C(=C(N=C(N)N4N3)C5=NC=CO5)C)CC2)C6CC6		IC50	=	0.3	nM	IC50	=	111	nM									B
2428555-86-4	FC(F)(F)CN1N=NC2=C1CCN(C2)CCC=3N=C4C(=C(N=C(N)N4N3)C5=NC=CO5)C		IC50	=	1.3	nM	IC50	=	35.2	nM									B
2428555-87-5	OC(C)(C)CN1N=NC2=C1CCN(C2)CCC=3N=C4C(=C(N=C(N)N4N3)C5=NC=CO5)C		IC50	=	18.1	nM	IC50	=	694.5	nM									B
2428555-88-6	N=1C=COC1C=2N=C(N)N3N=C(N=C3C2)CCN4CC5=CN=C(N5CC4)C(C)C		IC50	=	126.6	nM	IC50	=	904.9	nM									B
2428555-91-1	N1=C(N)C2=NC(=NN2C=C1C=3C=CC=CC3)CC=4C=CC=CC4		IC50	=	1.6	nM													B
2428555-92-2	N1=C(N)C2=NC(=NN2C=C1C=3C=CC=CC3)C		IC50	=	112	nM													B
2428555-93-3	FC=1C=CC(=CC1)C=2N=C(N)C3=NC(=NN3C2)C		IC50	=	523.2	nM													B
2428555-95-5	FC1=CC=CC(=C1)C=2N=C(N)C3=NC(=NN3C2C)CCN4CC5=CN=C(N5CC4)C(C)C		IC50	=	160.3	nM	IC50	=	48.1	nM									B
2428555-96-6	FC=1C=C(F)C(OC)=C(C1)C=2N=C(N)N3N=C(N=C3C2)CCN4CC5=CN=C(N5CC4)C(C)C		IC50	=	636.1	nM	IC50	=	248.2	nM									B
2428555-97-7	FC=1C=CC(O)=C(C1)C=2N=C(N)N3N=C(N=C3C2)CCN4CC5=CN=C(N5CC4)C(C)C		IC50	=	1000	nM	IC50	=	400	nM									B
2428555-98-8	FC=1C=CC(F)=C(C1)C=2N=C(N)N3N=C(N=C3C2)CCN4CC5=CN=C(N5CC4)C(C)C		IC50	=	246.5	nM	IC50	=	177.6	nM									B
2428555-99-9	FC=1C=CC(Cl)=C(C1)C=2N=C(N)N3N=C(N=C3C2)CCN4CC5=CN=C(N5CC4)C(C)C		IC50	=	439.8	nM	IC50	=	214.6	nM									B
2428556-00-5	FC1=CC=CC(=C1)C=2N=C(N)N3N=C(N=C3C2)CCN4CC5=CN=C(N5CC4)C(C)C		IC50	=	35.4	nM	IC50	=	95.5	nM									B
2428556-01-6	FC=1C=C(F)C=C(C1)C=2N=C(N)N3N=C(N=C3C2)CCN4CC5=CN=C(N5CC4)C(C)C		IC50	=	361.8	nM	IC50	=	222.8	nM									B
2428556-02-7	FC1=CC=CC(=C1)C=2N=C(N)N3N=C(N=C3C2C)CCN4CC5=CN=C(N5CC4)C(C)C		IC50	=	16.4	nM	IC50	=	36.8	nM									B
2428556-03-8	FC1=CC=CC(=C1)C=2N=C(N)N3N=C(N=C3C2C)CCN4CC=5N=NN(C5CC4)C(C)C		IC50	=	2.3	nM	IC50	=	73.4	nM									B
2428556-04-9	FC=1C=CC(=CC1)C=2N=C(N)N3N=C(N=C3C2C)CCN4CC5=CN=C(N5CC4)C(C)C		IC50	=	123.9	nM													B
2428556-05-0	FC1(F)CN(CCC=2N=C3C=C(N=C(N)N3N2)C=4C=CC=CC4OC)C1		IC50	=	667.6	nM													B
2428556-06-1	FC1(F)CN(CCC=2N=C3C=C(N=C(N)N3N2)C=4C=CC=C(OC)C4)C1		IC50	=	388.7	nM													B
2428556-07-2	FC=1C=CC=CC1C=2N=C(N)N3N=C(N=C3C2)CCN4CC(F)(F)C4		IC50	=	240.7	nM													B
2428556-08-3	FC1=CC=CC(=C1)C=2N=C(N)N3N=C(N=C3C2)CCN4CC(F)(F)C4		IC50	=	91.7	nM													B
2428556-09-4	FC=1C=CC(=CC1)C=2N=C(N)N3N=C(N=C3C2)CCN4CC(F)(F)C4		IC50	=	275.0	nM													B
2428556-11-8	N#CC1=CC=CC(=C1F)C=2N=C(N)N3N=C(N=C3C2)CCN4CC=5N=NN(C5CC4)C(C)C		IC50	=	0.9	nM	IC50	=	73.6	nM									B
2428556-12-9	N1=COC(=C1)C=2N=C(N)N3N=C(N=C3C2C)CCN4CC=5N=C(OC5C4)C		IC50	=	26.7	nM													B
2428556-13-0	N1=COC(=C1)C=2N=C(N)N3N=C(N=C3C2C)CCN4CC=5SC(=NC5CC4)C		IC50	=	6.6	nM													B
2428556-16-3	FC1=CC=C(F)C(=C1)C=2N=C(N)C3=NC(=NN3C2C)CC=4C=CC=CC4		IC50	=	1.1	nM													B
2428556-17-4	N1=C(N)C2=NC(=NN2C(=C1C=3C=CC=CC3)C)CC=4C=CC=CC4		IC50	=	2.2	nM	IC50	=	21.8	nM									B
2428556-18-5	FC=1C=CC=CC1C=2N=C(N)C3=NC(=NN3C2C)CC=4C=CC=CC4		IC50	=	6.4	nM													B
2428556-19-6	ClC1=CC(=CC=C1OC)C=2N=C(N)C3=NC(=NN3C2C)CC=4C=CC=CC4		IC50	=	11	nM													B
2428556-20-9	FC1=CC(=CC=C1OC)C=2N=C(N)C3=NC(=NN3C2C)CC=4C=CC=CC4		IC50	=	20.6	nM													B
2428556-21-0	FC1=CN=CC(=C1)C=2N=C(N)C3=NC(=NN3C2C)CC=4C=CC=CC4		IC50	=	24.5	nM													B
2428556-22-1	FC1=CC=C(C=C1F)C=2N=C(N)C3=NC(=NN3C2C)CC=4C=CC=CC4		IC50	=	27.9	nM													B
2428556-23-2	FC=1C(OC)=CC=CC1C=2N=C(N)C3=NC(=NN3C2C)CC=4C=CC=CC4		IC50	=	28.5	nM													B
2428556-24-3	ClC1=CC=C(C=C1Cl)C=2N=C(N)C3=NC(=NN3C2C)CC=4C=CC=CC4		IC50	=	38.0	nM													B
2428556-25-4	FC1=CC(=CN=C1OC)C=2N=C(N)C3=NC(=NN3C2C)CC=4C=CC=CC4		IC50	=	40.0	nM													B
2428556-26-5	FC1=CC(OC)=CC=C1C=2N=C(N)C3=NC(=NN3C2C)CC=4C=CC=CC4		IC50	=	40.6	nM													B
2428556-27-6	N=1C=CC(=CC1C)C=2N=C(N)C3=NC(=NN3C2C)CC=4C=CC=CC4		IC50	=	54.8	nM													B
2428556-28-7	FC1=CC(=CC=C1Cl)C=2N=C(N)C3=NC(=NN3C2C)CC=4C=CC=CC4		IC50	=	73.9	nM													B
2428556-29-8	FC1=CC=C(C(F)=C1)C=2N=C(N)C3=NC(=NN3C2C)CC=4C=CC=CC4		IC50	=	82.2	nM													B
2428556-30-1	ClC1=CC=C(C=C1)C=2N=C(N)C3=NC(=NN3C2C)CC=4C=CC=CC4		IC50	=	84.4	nM													B
2428556-31-2	FC(F)OC1=CC=C(C=C1)C=2N=C(N)C3=NC(=NN3C2C)CC=4C=CC=CC4		IC50	=	121.2	nM													B
2428556-32-3	FC(F)(F)C1=NC(=CC=C1)C=2N=C(N)C3=NC(=NN3C2C)CC=4C=CC=CC4		IC50	=	157.3	nM													B
2428556-33-4	FC1=CC(Cl)=CC=C1C=2N=C(N)C3=NC(=NN3C2C)CC=4C=CC=CC4		IC50	=	168.0	nM													B
2428556-34-5	FC(F)(F)C=1C=NC=C(C1)C=2N=C(N)C3=NC(=NN3C2C)CC=4C=CC=CC4		IC50	=	835.7	nM	IC50	=	8699	nM									B
2428556-35-6	ClC1=CC=CC(=C1)C=2N=C(N)C3=NC(=NN3C2C)CC=4C=CC=CC4		IC50	=	2.7	nM	IC50	=	13.6	nM									B
2428556-36-7	FC1=CC=C(Cl)C=C1C=2N=C(N)C3=NC(=NN3C2C)CC=4C=CC=CC4		IC50	=	0.7	nM	IC50	=	2.4	nM									B
2428556-37-8	FC=1C=C(F)C=C(C1)C=2N=C(N)C3=NC(=NN3C2C)CC=4C=CC=CC4		IC50	=	1.6	nM	IC50	=	19.8	nM									B
2428556-38-9	FC=1C=C(F)C(F)=C(C1)C=2N=C(N)C3=NC(=NN3C2C)CC=4C=CC=CC4		IC50	=	2.5	nM	IC50	=	2.7	nM									B
2428556-39-0	ClC1=CC(=CN=C1OC)C=2N=C(N)C3=NC(=NN3C2C)CC=4C=CC=CC4		IC50	=	11.0	nM	IC50	=	144.8	nM									B
2428556-40-3	FC=1C=C(Cl)C=C(C1)C=2N=C(N)C3=NC(=NN3C2C)CC=4C=CC=CC4		IC50	=	2.9	nM	IC50	=	34.4	nM									B
2428556-41-4	FC1=CC=CC(=C1F)C=2N=C(N)C3=NC(=NN3C2C)CC=4C=CC=CC4		IC50	=	4.0	nM	IC50	=	39.4	nM									B
2428556-42-5	FC=1C(Cl)=CC=CC1C=2N=C(N)C3=NC(=NN3C2C)CC=4C=CC=CC4		IC50	=	7.6	nM	IC50	=	46.2	nM									B
2428556-43-6	FC=1C=C(OC)C=C(C1)C=2N=C(N)C3=NC(=NN3C2C)CC=4C=CC=CC4		IC50	=	6.2	nM	IC50	=	133.8	nM									B
2428556-44-7	ClC1=CN=CC(=C1)C=2N=C(N)C3=NC(=NN3C2C)CC=4C=CC=CC4		IC50	=	13.1	nM	IC50	=	147.1	nM									B
2428556-45-8	FC1=CC=C(C=C1Cl)C=2N=C(N)C3=NC(=NN3C2C)CC=4C=CC=CC4		IC50	=	27.2	nM	IC50	=	116.6	nM									B
2428556-46-9	FC=1C=C(F)C(=CC1F)C=2N=C(N)C3=NC(=NN3C2C)CC=4C=CC=CC4		IC50	=	32.2	nM	IC50	=	95.8	nM									B
2428556-47-0	FC1=CC=C(C(=C1)C=2N=C(N)C3=NC(=NN3C2C)CC=4C=CC=CC4)C		IC50	=	65.6	nM	IC50	=	699.8	nM									B
2428556-48-1	FC=1C=C(C=C(F)C1F)C=2N=C(N)C3=NC(=NN3C2C)CC=4C=CC=CC4		IC50	=	76.5	nM	IC50	=	154.0	nM									B
2428556-49-2	FC1=CC(=CC=C1C)C=2N=C(N)C3=NC(=NN3C2C)CC=4C=CC=CC4		IC50	=	1000	nM	IC50	=	3713	nM									B
2428556-50-5	FC1=CC=C(Cl)C(=C1)C=2N=C(N)C3=NC(=NN3C2C)CC=4C=CC=CC4		IC50	=	97.6	nM	IC50	=	85.7	nM									B
2428556-51-6	FC1=CC=CC(C=2N=C(N)C3=NC(=NN3C2C)CC=4C=CC=CC4)=C1C		IC50	=	98.5	nM	IC50	=	1021	nM									B
2428556-52-7	FC1=CC=C(C(F)=C1F)C=2N=C(N)C3=NC(=NN3C2C)CC=4C=CC=CC4		IC50	=	280	nM	IC50	=	314.8	nM									B
2428556-53-8	FC1=CC=CC(=C1Cl)C=2N=C(N)C3=NC(=NN3C2C)CC=4C=CC=CC4		IC50	=	288.6	nM	IC50	=	746.7	nM									B
2428556-54-9	N#CC1=CC=C(C=C1F)C=2N=C(N)C3=NC(=NN3C2C)CC=4C=CC=CC4		IC50	=	499.4	nM	IC50	=	1734	nM									B
2428556-55-0	FC1=CC=C(OC)C(=C1)C=2N=C(N)C3=NC(=NN3C2C)CC=4C=CC=CC4		IC50	=	611.3	nM	IC50	=	2521	nM									B
2428556-56-1	FC(F)(F)N1N=CC(=C1)C=2N=C(N)C3=NC(=NN3C2C)CC=4C=CC=CC4		IC50	=	490.3	nM													B
2428556-57-2	FC(F)(F)C1=NN(C(=C1)C=2N=C(N)C3=NC(=NN3C2C)CC=4C=CC=CC4)C		IC50	=	17.8	nM													B
2428556-58-3	N=1C(=NN2C1C(=NC(C3=NN(C=C3)C)=C2C)N)CC=4C=CC=CC4		IC50	=	4.4	nM	IC50	=	86.2	nM									B
2428556-61-8	FC1=CN=C(C=C1)CC=2N=C3C(=NC(C4=CC(F)=CC=C4F)=C(N3N2)C)N		IC50	=	22.8	nM	IC50	=	26	nM									B
2428556-62-9	FC1=CC=C(F)C(=C1)C=2N=C(N)C3=NC(=NN3C2C)CC=4C=CC=C5C4N=CN5CC(F)F		IC50	=	23.8	nM	IC50	=	31.8	nM									B
2428556-63-0	FC(F)CN1C=NC=2C=CC(=CC21)CC=3N=C4C(=C(N=C(N)N4N3)C5=NC=CO5)C		IC50	=	22.8	nM	IC50	=	68.4	nM									B
2428556-64-1	FC(F)CN1C=NC=2C=C(C=CC21)CC=3N=C4C(=C(N=C(N)N4N3)C5=NC=CO5)C		IC50	=	35.3	nM	IC50	=	7.6	nM									B
2428556-65-2	FC1=CC=C(F)C(=C1)C=2N=C(N)C3=NC(=NN3C2C)CC4=NC=CC=C4F		IC50	=	18.7	nM	IC50	=	9.3	nM									B
2428556-66-3	OC(C)(C)CN1C=NC=2C1=CC=CC2CC=3N=C4C(=NC(C5=NC=CO5)=C(N4N3)C)N		IC50	=	0.2	nM	IC50	=	1.2	nM									B
2428556-67-4	FC(F)CN1C=NC=2C1=CC=CC2CC=3N=C4C(=NC(C5=NC=CO5)=C(N4N3)C)N		IC50	=	0.7	nM	IC50	=	6.5	nM									B
2428556-68-5	OC(C1=CN=C(C=C1)CC=2N=C3C(=NC(C4=NC=CO4)=C(N3N2)C)N)(C)C		IC50	=	48.2	nM	IC50	=	66.5	nM									B
2428556-71-0	OC(C)(C)CC1=CC=C(C=C1)CC=2N=C3C(=C(N=C(N)N3N2)C4=NC=CO4)C		IC50	=	37.2	nM	IC50	=	11.0	nM									B
2428556-73-2	N=1C=COC1C=2N=C(N)N3N=C(N=C3C2C)CC4=CC=C(C=C4)C5(OC)CCC5		IC50	=	4.9	nM	IC50	=	5.7	nM									B
2428556-74-3	OC(C1=CC=C(C=C1)CC=2N=C3C(=C(N=C(N)N3N2)C4=NC=CO4)C)(C)C		IC50	=	38.7	nM	IC50	=	5.0	nM									B
2428556-75-4	OC(C=1C=CC=C(C1)CC=2N=C3C(=C(N=C(N)N3N2)C4=NC=CO4)C)(C)C		IC50	=	1.9	nM	IC50	=	243.4	nM									B
2428556-76-5	OC(C1=CC=C(C=C1)CC=2N=C3C(=NC(C4=NC=CO4)=C(N3N2)C)N)(C)C		IC50	=	15.7	nM	IC50	=	30.1	nM									B
2428556-77-6	OC(C=1C=CC=C(C1)CC=2N=C3C(=NC(C4=NC=CO4)=C(N3N2)C)N)(C)C		IC50	=	1.2	nM	IC50	=	330.5	nM									B
2428556-79-8	FC1=CC=C(F)C(=C1)C=2N=C(N)C3=NC(=NN3C2C)CC4=CC=C(C=C4)C(F)(F)F		IC50	=	15.3	nM													B
2428556-80-1	N=1C=COC1C=2N=C(N)N3N=C(N=C3C2C)CC4=NNC=C4		IC50	=	4.7	nM													B
2428556-81-2	N=1C=COC1C=2N=C(N)N3N=C(N=C3C2C)CC4=NN(C=C4)C		IC50	=	0.5	nM	IC50	=	2.6	nM									B
2428556-83-4	FC1=CC=CN=C1CC=2N=C3C(=NC(C4=NC=CO4)=C(N3N2)C)N		IC50	=	1.3	nM	IC50	=	18.6	nM									B
2428556-85-6	N=1C=COC1C=2N=C(N)N3N=C(N=C3C2C)CC4=NC(=CC=C4)C		IC50	=	0.5	nM													B
2428556-86-7	N=1C=COC1C=2N=C(N)N3N=C(N=C3C2C)CC4=NC=CC=C4C		IC50	=	0.6	nM													B
2428556-89-0	N=1C=COC1C=2N=C(N)N3N=C(N=C3C2C)CN4C5=NC=CC=C5CC4		IC50	=	0.4	nM	IC50	=	14.5	nM									B
2428556-90-3	FC(F)(F)C1=CN=C(C=C1)CNCC=2N=C3C(=C(N=C(N)N3N2)C4=NC=CO4)C		IC50	=	155.9	nM	IC50	=	330.4	nM									B
2428556-91-4	FC1=CC=CC(=C1)C=2N=C(N)N3N=C(N=C3C2C)CNCC4=CC=C(C=C4)C(F)(F)F		IC50	=	162.7	nM	IC50	=	157.2	nM									B
2428556-93-6	OC(C1=CN=C(C=C1)CNCC=2N=C3C(=C(N=C(N)N3N2)C4=NC=CO4)C)(C)C		IC50	=	15.5	nM	IC50	=	40.6	nM									B
2428556-94-7	OC(C1=NC=C(C=C1)CNCC=2N=C3C(=C(N=C(N)N3N2)C4=NC=CO4)C)(C)C		IC50	=	5.4	nM	IC50	=	743.5	nM									B
2428556-95-8	OC(C)(C)CN1N=CC(=C1)CNCC=2N=C3C(=C(N=C(N)N3N2)C4=NC=CO4)C		IC50	=	15.2	nM	IC50	=	1318	nM									B
2428557-09-7	N=1C=COC1C=2N=C(N)N3N=C(N=C3C2C)CCN4CC5=CN=C(N5CC4)C6CCCC6		IC50	=	4.2	nM	IC50	=	17.7	nM									B
2428557-10-0	OC(C)(C)CN1N=C2C(=C1)CN(C2)CCC=3N=C4C(=C(N=C(N)N4N3)C5=NC=CO5)C		IC50	=	9.4	nM	IC50	=	1426	nM									B
2428557-11-1	N=1C=COC1C=2N=C(N)N3N=C(N=C3C2C)CCN4CC=5C=NN(C5C4)C		IC50	=	43.6	nM	IC50	=	688.1	nM									B
2428557-12-2	N=1C=COC1C=2N=C(N)N3N=C(N=C3C2C)CCN4CC5=CC(=NN5CC4)C		IC50	=	16.3	nM	IC50	=	677.3	nM									B
2428557-13-3	N=1C=COC1C=2N=C(N)N3N=C(N=C3C2C)CCN4CC5=CN=C(N5CC4)C67CC(C6)C7		IC50	=	0.6	nM	IC50	=	17.8	nM									B
2428557-16-6	FC1(F)CC(N2N=C3C(=C2)CN(CCC=4N=C5C(=C(N=C(N)N5N4)C6=NC=CO6)C)CC3)C1		IC50	=	4.1	nM	IC50	=	97.0	nM									B
2428557-17-7	FC1(F)CC(N2N=CC3=C2CCN(C3)CCC=4N=C5C(=C(N=C(N)N5N4)C6=NC=CO6)C)C1		IC50	=	0.6	nM	IC50	=	20.6	nM									B
2428557-18-8	N=1C=COC1C=2N=C(N)N3N=C(N=C3C2C)CCN4CC5=CN(N=C5CC4)C6CCCC6		IC50	=	1.3	nM	IC50	=	300.7	nM									B
2428557-19-9	N=1C=COC1C=2N=C(N)N3N=C(N=C3C2C)CCN4CC=5C=NN(C5CC4)C6CCCC6		IC50	=	1.2	nM	IC50	=	45.0	nM									B
2428557-20-2	N1=NN(C2=C1CN(CCC=3N=C4C(=C(N=C(N)N4N3)C5=NC=CO5)C)CC2)C6CCCC6		IC50	=	0.7	nM	IC50	=	8.1	nM									B
2428557-21-3	FC1(F)CC(N2N=NC3=C2CCN(C3)CCC=4N=C5C(=C(N=C(N)N5N4)C6=NC=CO6)C)C1		IC50	=	0.5	nM	IC50	=	41.7	nM									B
2428557-22-4	N1=NN(C2=C1CN(CCC=3N=C4C(=C(N=C(N)N4N3)C5=NC=CO5)C)CC2)C67CC(C6)C7		IC50	=	2.2	nM	IC50	=	32.0	nM									B
2428557-23-5	FC1(F)CN(CCC=2N=C3C(=C(N=C(N)N3N2)C4=NC=CO4)C)CCC1		IC50	=	1.2	nM	IC50	=	1105	nM									B
2428557-24-6	O=C(OCC)C=1C=NN(C1)CCC=2N=C3C(=C(N=C(N)N3N2)C4=NC=CO4)C		IC50	=	34.9	nM	IC50	=	9666	nM									B
2428557-25-7	N=1C=COC1C=2N=C(N)N3N=C(N=C3C2C)CCN4CC=5N=CN(C5CC4)C6CCCC6		IC50	=	0.6	nM													B
2428557-26-8	N=1C=COC1C=2N=C(N)N3N=C(N=C3C2C)CCN4CC5=C(N=CN5C6CCCC6)CC4		IC50	=	3.0	nM													B
2428557-27-9	FC1(F)CN(CCC=2N=C3C=C(N=C(N)N3N2)C4=NC=CO4)C1		IC50	=	90.9	nM													B
2428557-28-0	N1=CC2=C(N1)CCN(C2)CCC=3N=C4C=C(N=C(N)N4N3)C5=NC=CO5		IC50	=	449.6	nM													B
2428557-29-1	FC(F)(F)C1=NN(C2=C1CN(CCC=3N=C4C=C(N=C(N)N4N3)C5=NC=CO5)CC2)C		IC50	=	78.9	nM													B
2428557-30-4	O=C1N(CCN(C1)CCC=2N=C3C=C(N=C(N)N3N2)C4=NC=CO4)CC5CC5		IC50	=	121.8	nM													B
2428557-31-5	N=1C=COC1C=2N=C(N)N3N=C(N=C3C2)CCN4CC5=CC(=NN5CC4)C		IC50	=	319.0	nM													B
2428557-32-6	N=1C=COC1C=2N=C(N)N3N=C(N=C3C2)CCN4CC5=NC=CN=C5CC4		IC50	=	402.3	nM													B
2428557-33-7	N=1C=COC1C=2N=C(N)C3=NC(=NN3C2)CCN4CC5=CN=C(N5CC4)C(C)C		IC50	=	628.7	nM													B
2428557-34-8	N=1C=C2N(C1C3CCC3)CCN(C2)CCC=4N=C5C=C(N=C(N)N5N4)C=6C=CC=CC6		IC50	=	39.9	nM													B
2428557-41-7	FC1=CC=C(C=C1)C=2N=C(N)C3=NC(=NN3C2C)CC=4C=CC=CC4		IC50	=	40.0	nM													B
2428557-42-8	N=1C=COC1C=2N=C(N)C3=NC(=NN3C2C4CC4)CC=5C=CC=CC5		IC50	=	3.2	nM													B
2428557-43-9	FC1=CC=C(F)C(=C1)C=2N=C(N)C3=NC(=NN3C2C4CC4)CC=5C=CC=CC5		IC50	=	13.5	nM	IC50	=	117	nM									B
2428557-44-0	FC1(F)CN(CCC=2N=C3C(=C(N=C(N)N3N2)C=4C=CC=CC4)C5CC5)C1		IC50	=	121.8	nM													B
2432826-24-7	FC(F)(F)C1=C(C=NN1C)N2CCCC(C=3N=C4C=5C=CC=C(OC)C5N=C(N)N4N3)C2	NC=1N2C(C=3C(=C(OC)C=CC3)N1)=NC(=N2)[C@]4(CN(CCC4)C5=C(C(F)(F)F)N(C)N=C5)[H]	IC50	=	1	nM	IC50	=	763.2	nM									B
2432826-25-8	FC(F)N1N=CC(=C1)N2CCCC(C=3N=C4C=5C=CC=C(OC)C5N=C(N)N4N3)C2	NC=1N2C(C=3C(=C(OC)C=CC3)N1)=NC(=N2)[C@]4(CN(CCC4)C5=CN(C(F)F)N=C5)[H]	IC50	=	1.3	nM	IC50	=	42.6	nM									B
2432826-26-9	N1=CC(=CN1CC)N2CCCC(C=3N=C4C=5C=CC=C(OC)C5N=C(N)N4N3)C2	NC=1N2C(C=3C(=C(OC)C=CC3)N1)=NC(=N2)[C@]4(CN(CCC4)C5=CN(CC)N=C5)[H]	IC50	=	1.4	nM	IC50	=	49.5	nM									B
2432826-27-0	N1=CC(=CN1C(C)C)N2CCCC(C=3N=C4C=5C=CC=C(OC)C5N=C(N)N4N3)C2	NC=1N2C(C=3C(=C(OC)C=CC3)N1)=NC(=N2)[C@]4(CN(CCC4)C5=CN(C(C)C)N=C5)[H]	IC50	=	2.4	nM	IC50	=	39.5	nM									B
2432826-28-1	N1=CC(=CN1C(C)(C)C)N2CCCC(C=3N=C4C=5C=CC=C(OC)C5N=C(N)N4N3)C2	NC=1N2C(C=3C(=C(OC)C=CC3)N1)=NC(=N2)[C@]4(CN(CCC4)C5=CN(C(C)(C)C)N=C5)[H]	IC50	=	1.3	nM	IC50	=	30	nM									B
2432826-30-5	N1=CC(=CN1CC2CCC2)N3CCCC(C=4N=C5C=6C=CC=C(OC)C6N=C(N)N5N4)C3	NC=1N2C(C=3C(=C(OC)C=CC3)N1)=NC(=N2)[C@]4(CN(CCC4)C5=CN(CC6CCC6)N=C5)[H]	IC50	=	1.4	nM	IC50	=	210.8	nM									B
2432826-31-6	FC(F)(F)CN1N=CC(=C1)N2CCCC(C=3N=C4C=5C=CC=C(OC)C5N=C(N)N4N3)C2	NC=1N2C(C=3C(=C(OC)C=CC3)N1)=NC(=N2)[C@]4(CN(CCC4)C5=CN(CC(F)(F)F)N=C5)[H]	IC50	=	0.7	nM	IC50	=	1	nM									B
2432826-32-7	N1=CC(=C(N1C)C)N2CCCC(C=3N=C4C=5C=CC=C(OC)C5N=C(N)N4N3)C2	NC=1N2C(C=3C(=C(OC)C=CC3)N1)=NC(=N2)[C@]4(CN(CCC4)C5=C(C)N(C)N=C5)[H]	IC50	=	1.5	nM	IC50	=	251.6	nM									B
2432826-33-8	N=1C(=NN2C(=NC=3C(OC)=CC=CC3C12)N)C4CN(C=5C(=NN(C5C)C)C)CCC4	NC=1N2C(C=3C(=C(OC)C=CC3)N1)=NC(=N2)[C@]4(CN(CCC4)C5=C(C)N(C)N=C5C)[H]	IC50	=	0.8	nM	IC50	=	3695	nM									B
2432826-34-9	N1=CC=CC2=C(C=NN12)N3CCCC(C=4N=C5C=6C=CC=C(OC)C6N=C(N)N5N4)C3	NC=1N2C(C=3C(=C(OC)C=CC3)N1)=NC(=N2)[C@]4(CN(CCC4)C5=C6N(N=C5)N=CC=C6)[H]	IC50	=	0.6	nM	IC50	=	103.9	nM									B
2432826-35-0	N1=CC(=C2N1CCC2)N3CCCC(C=4N=C5C=6C=CC=C(OC)C6N=C(N)N5N4)C3	NC=1N2C(C=3C(=C(OC)C=CC3)N1)=NC(=N2)[C@]4(CN(CCC4)C5=C6N(N=C5)CCC6)[H]	IC50	=	0.9	nM	IC50	=	111.9	nM									B
2432826-36-1	FCCN1N=CC(=C1)N2CCCC(C=3N=C4C=5C=CC=C(OC)C5N=C(N)N4N3)C2	NC=1N2C(C=3C(=C(OC)C=CC3)N1)=NC(=N2)[C@]4(CN(CCC4)C5=CN(CCF)N=C5)[H]	IC50	=	0.7	nM	IC50	=	31	nM									B
2432826-37-2	N1=CC(=C(N1CC)C)N2CCCC(C=3N=C4C=5C=CC=C(OC)C5N=C(N)N4N3)C2	NC=1N2C(C=3C(=C(OC)C=CC3)N1)=NC(=N2)[C@]4(CN(CCC4)C5=C(C)N(CC)N=C5)[H]	IC50	=	0.5	nM	IC50	=	147.1	nM									B
2432826-38-3	N1=CC(=CN1CC2CC2)N3CCCC(C=4N=C5C=6C=CC=C(OC)C6N=C(N)N5N4)C3	NC=1N2C(C=3C(=C(OC)C=CC3)N1)=NC(=N2)[C@]4(CN(CCC4)C5=CN(CC6CC6)N=C5)[H]	IC50	=	0.8	nM	IC50	=	92.8	nM									B
2432826-39-4	N1=CC(=CN1C)N2CCCC(C=3N=C4C=5C=CC=C(OC)C5N=C(N)N4N3)C2	NC=1N2C(C=3C(=C(OC)C=CC3)N1)=NC(=N2)[C@]4(CN(CCC4)C=5C=NN(C)C5)[H]	IC50	=	1	nM	IC50	=	24.7	nM									B
[truncated: 7,238 more rows]
