# Supplementary material for: Applying Deep-Learning-Driven De Novo Design to Hit Identification: A Case Study on A2A Adenosine Receptor Antagonists
Source: J Med Chem. 2026 Jun 19;69(13):15403–22. doi: 10.1021/acs.jmedchem.6c00231 (PMC13370865; doi:10.1021/acs.jmedchem.6c00231)
Supplement: Supplementary file 2 [file jm6c00231_si_002.csv]

Compound	Smile	Ki hA1 AR(nM)	Ki hA2A AR (nM)	IC50 hA2B AR (nM)	Ki hA3 AR (nM)	Papp BBB (x10-6 )
4	C1(C2=CN=CC=C2)=NN=C(SCCN3CCOCC3)N1C4=CN=CC=C4		> 30,000
5	CN1C(SCCNC(C2=C(F)C=NC=C2)=O)=NN=C1C3=CC=NC=C3		> 30,000
6	COCCN1C(SCC(NC2CCCC2)=O)=NN=C1C3=CC=CS3		> 30,000
7	C[NH+](C)CCCN1C(SCC(NC2=C(Cl)C=C(C)C=C2)=O)=NN=C1C3=CC=NC=C3.O=C[O-]		> 30,000
8	CN(C)CCN1C(SCC(NC(C)(C)C)=O)=NN=C1C2=CN=CC=C2		> 30,000
9	CN(C)CCN1C(SCC(NC2=C(C)C(Cl)=CC=C2)=O)=NN=C1C3=CN=CC=C3		> 30,000
10	CN1C(SCC(N2CCOCC2)=O)=NN=C1C3=NC=C(OC)C=C3		> 30,000
11b	FC1=CC(F)=CC=C1N2C(C3=CC=C(C(O)=O)C=C3)=NN=C2SCCN4CCOCC4		> 30,000
11	N#CC(C=C1)=CC=C1C2=NN=C(SCCN3CCOCC3)N2C4=C(F)C=C(F)C=C4
12	CN1C(SCC(NC2=C(Cl)N=CC=C2)=O)=NN=C1C3=CC=NC=C3		> 30,000
13	CC1=CN=C(N2N=CC(C(N(CC)CC)=O)=C2N)N=C1C3=CC=CS3	1,501	6,071	> 30,000	3,944	CNS+
14	CC1=CN=C(N2N=CC(C(OCC)=O)=C2N)N=C1C3=CC=CS3	1,67	691	> 30,000	2,901	CNS+
15	CC1=CN=C(N2N=CC(C(O)=O)=C2N)N=C1C3=CC=CS3		> 30,000
16	NC1=NC(C2=CC=CC(C#N)=C2)=CC(C3=CC=C(C)O3)=N1	133	179	> 30,000	4,225	CNS+
17	NC1=NC(C2=NC=CC(C)=C2)=CC(C3=C(OC)C=CC=C3)=N1	1,225	525	> 30,000	11,49	CNS+
18	NC1=NC(C2=CC=CS2)=CC(C3=CC=CS3)=C1C(OCCOC)=O	539	521	> 30,000	818	CNS+
21	SC1=NN=C(C2=CN=CC=C2)N1C3=CN=CC=C3
22	SC1=NN=C(C2=CC=C(C(O)=O)C=C2)N1C3=CC=C(F)C=C3F
27	SC1=NN=C(C2=CC=NC=C2)N1C
28	SC1=NN=C(C2=CC=C(OC)C=N2)N1C
32	SC1=NN=C(C2=CN=CC=C2)N1CCN(C)C
33	SC1=NN=C(C2=CC=NC=C2)N1CCCN(C)C
34	SC1=NN=C(C2=CC=CS2)N1CCOC
46	CN1C(C2=CC=NC=C2)=NN=C1SCCNC(OC(C)(C)C)=O
48	CN1C(C2=CC=NC=C2)=NN=C1SCCN
50	CN1C(C2=CC=NC=C2)=NN=C1SCC(OCC)=O
52	CN1C(C2=CC=NC=C2)=NN=C1SCC(O)=O
62	NC1=NC(C2=CC=CC(C#N)=C2)=CC(Br)=N1
66	O=C(/C=C/C1=NC=CC(C)=C1)C2=C(OC)C=CC=C2
70	NC1=NC(C2=CC=CS2)=CC(C3=CC=CS3)=C1C(OCC)=O
74	NC1=NC(C2=CC=CS2)=CC(C3=CC=CS3)=C1C(O)=O
